# Supplementary material for: A comparative strategy for single-nucleus and single-cell transcriptomes confirms accuracy in predicted cell-type expression from nuclear RNA
Source: Sci Rep. 2017 Jul 20;7:6031. doi: 10.1038/s41598-017-04426-w (PMC5519641; doi:10.1038/s41598-017-04426-w)
Supplement: Supplementary file 2 — Dataset 1 [file 41598_2017_4426_MOESM2_ESM.xls]

## Sheet: TableS1
	Table S1. Single cell or nucleus data sets used for analyses
	Sample ID	Sample Type	Cluster ID	Group Cell Type	Cluster Identity (Fig. 1e)	Geo Accession	level1class (Zeisel et al., 2015*)	level2class (Zeisel et al., 2015*)
	20141218B_1C08	sscortex_nucleus	C2	SS Excitatory Neuron	Nuc. Excit.	-	-	-
	20141218B_1C11	sscortex_nucleus	C2	SS Excitatory Neuron	Nuc. Excit.	-	-	-
	20141218B_1C17	sscortex_nucleus	C2	SS Excitatory Neuron	Nuc. Excit.	-	-	-
	20141218B_1C25	sscortex_nucleus	C2	SS Excitatory Neuron	Nuc. Excit.	-	-	-
	20141218B_1C30	sscortex_nucleus	C2	SS Excitatory Neuron	Nuc. Excit.	-	-	-
	20141218B_1C33	sscortex_nucleus	C2	SS Excitatory Neuron	Nuc. Excit.	-	-	-
	20141218B_1C41	sscortex_nucleus	C2	SS Excitatory Neuron	Nuc. Excit.	-	-	-
	20141218B_1C43	sscortex_nucleus	C2	SS Excitatory Neuron	Nuc. Excit.	-	-	-
	20141218B_1C44	sscortex_nucleus	C2	SS Excitatory Neuron	Nuc. Excit.	-	-	-
	20141218B_1C45	sscortex_nucleus	C2	SS Excitatory Neuron	Nuc. Excit.	-	-	-
	20141218B_1C47	sscortex_nucleus	C2	SS Excitatory Neuron	Nuc. Excit.	-	-	-
	20141218B_1C84	sscortex_nucleus	C2	SS Excitatory Neuron	Nuc. Excit.	-	-	-
	20141218B_1C88	sscortex_nucleus	C2	SS Excitatory Neuron	Nuc. Excit.	-	-	-
	20141218B_1C93	sscortex_nucleus	C2	SS Excitatory Neuron	Nuc. Excit.	-	-	-
	20150109_1C02	sscortex_nucleus	C2	SS Excitatory Neuron	Nuc. Excit.	-	-	-
	20150109_1C03	sscortex_nucleus	C2	SS Excitatory Neuron	Nuc. Excit.	-	-	-
	20150109_1C04	sscortex_nucleus	C2	SS Excitatory Neuron	Nuc. Excit.	-	-	-
	20150109_1C05	sscortex_nucleus	C2	SS Excitatory Neuron	Nuc. Excit.	-	-	-
	20150109_1C06	sscortex_nucleus	C2	SS Excitatory Neuron	Nuc. Excit.	-	-	-
	20150109_1C07	sscortex_nucleus	C2	SS Excitatory Neuron	Nuc. Excit.	-	-	-
	20150109_1C08	sscortex_nucleus	C2	SS Excitatory Neuron	Nuc. Excit.	-	-	-
	20150109_1C10	sscortex_nucleus	C2	SS Excitatory Neuron	Nuc. Excit.	-	-	-
	20150109_1C11	sscortex_nucleus	C2	SS Excitatory Neuron	Nuc. Excit.	-	-	-
	20150109_1C12	sscortex_nucleus	C2	SS Excitatory Neuron	Nuc. Excit.	-	-	-
	20150109_1C14	sscortex_nucleus	C2	SS Excitatory Neuron	Nuc. Excit.	-	-	-
	20150109_1C15	sscortex_nucleus	C2	SS Excitatory Neuron	Nuc. Excit.	-	-	-
	20150109_1C16	sscortex_nucleus	C2	SS Excitatory Neuron	Nuc. Excit.	-	-	-
	20150109_1C17	sscortex_nucleus	C2	SS Excitatory Neuron	Nuc. Excit.	-	-	-
	20150109_1C18	sscortex_nucleus	C2	SS Excitatory Neuron	Nuc. Excit.	-	-	-
	20150109_1C21	sscortex_nucleus	C2	SS Excitatory Neuron	Nuc. Excit.	-	-	-
	20150109_1C22	sscortex_nucleus	C2	SS Excitatory Neuron	Nuc. Excit.	-	-	-
	20150109_1C23	sscortex_nucleus	C2	SS Excitatory Neuron	Nuc. Excit.	-	-	-
	20150109_1C25	sscortex_nucleus	C2	SS Excitatory Neuron	Nuc. Excit.	-	-	-
	20150109_1C26	sscortex_nucleus	C2	SS Excitatory Neuron	Nuc. Excit.	-	-	-
	20150109_1C27	sscortex_nucleus	C2	SS Excitatory Neuron	Nuc. Excit.	-	-	-
	20150109_1C28	sscortex_nucleus	C2	SS Excitatory Neuron	Nuc. Excit.	-	-	-
	20150109_1C30	sscortex_nucleus	C2	SS Excitatory Neuron	Nuc. Excit.	-	-	-
	20150109_1C31	sscortex_nucleus	C2	SS Excitatory Neuron	Nuc. Excit.	-	-	-
	20150109_1C32	sscortex_nucleus	C2	SS Excitatory Neuron	Nuc. Excit.	-	-	-
	20150109_1C33	sscortex_nucleus	C2	SS Excitatory Neuron	Nuc. Excit.	-	-	-
	20150109_1C34	sscortex_nucleus	C2	SS Excitatory Neuron	Nuc. Excit.	-	-	-
	20150109_1C36	sscortex_nucleus	C2	SS Excitatory Neuron	Nuc. Excit.	-	-	-
	20150109_1C37	sscortex_nucleus	C2	SS Excitatory Neuron	Nuc. Excit.	-	-	-
	20150109_1C38	sscortex_nucleus	C2	SS Excitatory Neuron	Nuc. Excit.	-	-	-
	20150109_1C40	sscortex_nucleus	C2	SS Excitatory Neuron	Nuc. Excit.	-	-	-
	20150109_1C42	sscortex_nucleus	C2	SS Excitatory Neuron	Nuc. Excit.	-	-	-
	20150109_1C44	sscortex_nucleus	C2	SS Excitatory Neuron	Nuc. Excit.	-	-	-
	20150109_1C45	sscortex_nucleus	C2	SS Excitatory Neuron	Nuc. Excit.	-	-	-
	20150109_1C49	sscortex_nucleus	C2	SS Excitatory Neuron	Nuc. Excit.	-	-	-
	20150109_1C51	sscortex_nucleus	C2	SS Excitatory Neuron	Nuc. Excit.	-	-	-
	20150109_1C53	sscortex_nucleus	C2	SS Excitatory Neuron	Nuc. Excit.	-	-	-
	20150109_1C54	sscortex_nucleus	C2	SS Excitatory Neuron	Nuc. Excit.	-	-	-
	20150109_1C56	sscortex_nucleus	C2	SS Excitatory Neuron	Nuc. Excit.	-	-	-
	20150109_1C58	sscortex_nucleus	C2	SS Excitatory Neuron	Nuc. Excit.	-	-	-
	20150109_1C60	sscortex_nucleus	C2	SS Excitatory Neuron	Nuc. Excit.	-	-	-
	20150109_1C62	sscortex_nucleus	C2	SS Excitatory Neuron	Nuc. Excit.	-	-	-
	20150109_1C63	sscortex_nucleus	C2	SS Excitatory Neuron	Nuc. Excit.	-	-	-
	20150109_1C65	sscortex_nucleus	C2	SS Excitatory Neuron	Nuc. Excit.	-	-	-
	20150109_1C66	sscortex_nucleus	C2	SS Excitatory Neuron	Nuc. Excit.	-	-	-
	20150109_1C68	sscortex_nucleus	C2	SS Excitatory Neuron	Nuc. Excit.	-	-	-
	20150109_1C69	sscortex_nucleus	C2	SS Excitatory Neuron	Nuc. Excit.	-	-	-
	20150109_1C70	sscortex_nucleus	C2	SS Excitatory Neuron	Nuc. Excit.	-	-	-
	20150109_1C72	sscortex_nucleus	C2	SS Excitatory Neuron	Nuc. Excit.	-	-	-
	20150109_1C73	sscortex_nucleus	C2	SS Excitatory Neuron	Nuc. Excit.	-	-	-
	20150109_1C74	sscortex_nucleus	C2	SS Excitatory Neuron	Nuc. Excit.	-	-	-
	20150109_1C77	sscortex_nucleus	C2	SS Excitatory Neuron	Nuc. Excit.	-	-	-
	20150109_1C78	sscortex_nucleus	C2	SS Excitatory Neuron	Nuc. Excit.	-	-	-
	20150109_1C79	sscortex_nucleus	C2	SS Excitatory Neuron	Nuc. Excit.	-	-	-
	20150109_1C80	sscortex_nucleus	C2	SS Excitatory Neuron	Nuc. Excit.	-	-	-
	20150109_1C82	sscortex_nucleus	C2	SS Excitatory Neuron	Nuc. Excit.	-	-	-
	20150109_1C83	sscortex_nucleus	C2	SS Excitatory Neuron	Nuc. Excit.	-	-	-
	20150109_1C84	sscortex_nucleus	C2	SS Excitatory Neuron	Nuc. Excit.	-	-	-
	20150109_1C85	sscortex_nucleus	C2	SS Excitatory Neuron	Nuc. Excit.	-	-	-
	20150109_1C86	sscortex_nucleus	C2	SS Excitatory Neuron	Nuc. Excit.	-	-	-
	20150109_1C87	sscortex_nucleus	C2	SS Excitatory Neuron	Nuc. Excit.	-	-	-
	20150109_1C89	sscortex_nucleus	C2	SS Excitatory Neuron	Nuc. Excit.	-	-	-
	20150109_1C91	sscortex_nucleus	C2	SS Excitatory Neuron	Nuc. Excit.	-	-	-
	20150109_1C92	sscortex_nucleus	C2	SS Excitatory Neuron	Nuc. Excit.	-	-	-
	20150109_1C94	sscortex_nucleus	C2	SS Excitatory Neuron	Nuc. Excit.	-	-	-
	20150109_1C95	sscortex_nucleus	C2	SS Excitatory Neuron	Nuc. Excit.	-	-	-
	20150109_1C96	sscortex_nucleus	C2	SS Excitatory Neuron	Nuc. Excit.	-	-	-
	ssc_1002	sscortex_cell	C1	SS Excitatory Neuron	Cort. Excit.	GSM1475257	pyramidal SS	(none)
	ssc_1007	sscortex_cell	C1	SS Excitatory Neuron	Cort. Excit.	GSM1475262	pyramidal SS	(none)
	ssc_1016	sscortex_cell	C1	SS Excitatory Neuron	Cort. Excit.	GSM1475271	pyramidal SS	S1PyrDL
	ssc_1025	sscortex_cell	C1	SS Excitatory Neuron	Cort. Excit.	GSM1475280	pyramidal SS	S1PyrDL
	ssc_1028	sscortex_cell	C1	SS Excitatory Neuron	Cort. Excit.	GSM1475283	pyramidal SS	S1PyrDL
	ssc_1040	sscortex_cell	C1	SS Excitatory Neuron	Cort. Excit.	GSM1475295	pyramidal SS	S1PyrDL
	ssc_1042	sscortex_cell	C1	SS Excitatory Neuron	Cort. Excit.	GSM1475297	pyramidal SS	S1PyrL5a
	ssc_1049	sscortex_cell	C1	SS Excitatory Neuron	Cort. Excit.	GSM1475304	pyramidal SS	(none)
	ssc_1059	sscortex_cell	C1	SS Excitatory Neuron	Cort. Excit.	GSM1475314	pyramidal SS	(none)
	ssc_1065	sscortex_cell	C1	SS Excitatory Neuron	Cort. Excit.	GSM1475320	pyramidal SS	(none)
	ssc_1071	sscortex_cell	C1	SS Excitatory Neuron	Cort. Excit.	GSM1475326	pyramidal SS	S1PyrL6
	ssc_1072	sscortex_cell	C1	SS Excitatory Neuron	Cort. Excit.	GSM1475327	pyramidal SS	S1PyrL23
	ssc_1103	sscortex_cell	C1	SS Excitatory Neuron	Cort. Excit.	GSM1475358	pyramidal SS	S1PyrL5a
	ssc_1107	sscortex_cell	C1	SS Excitatory Neuron	Cort. Excit.	GSM1475362	pyramidal SS	(none)
	ssc_1113	sscortex_cell	C1	SS Excitatory Neuron	Cort. Excit.	GSM1475368	pyramidal SS	(none)
	ssc_1128	sscortex_cell	C1	SS Excitatory Neuron	Cort. Excit.	GSM1475383	pyramidal SS	(none)
	ssc_1157	sscortex_cell	C1	SS Excitatory Neuron	Cort. Excit.	GSM1475412	pyramidal SS	S1PyrL6
	ssc_1197	sscortex_cell	C1	SS Excitatory Neuron	Cort. Excit.	GSM1475452	pyramidal SS	S1PyrDL
	ssc_1207	sscortex_cell	C1	SS Excitatory Neuron	Cort. Excit.	GSM1475462	pyramidal SS	S1PyrDL
	ssc_193	sscortex_cell	C1	SS Excitatory Neuron	Cort. Excit.	GSM1474443	pyramidal SS	S1PyrL6
	ssc_210	sscortex_cell	C1	SS Excitatory Neuron	Cort. Excit.	GSM1474460	pyramidal SS	(none)
	ssc_2269	sscortex_cell	C1	SS Excitatory Neuron	Cort. Excit.	GSM1476524	pyramidal SS	S1PyrL5a
	ssc_2277	sscortex_cell	C1	SS Excitatory Neuron	Cort. Excit.	GSM1476532	pyramidal SS	S1PyrL23
	ssc_2360	sscortex_cell	C1	SS Excitatory Neuron	Cort. Excit.	GSM1476615	pyramidal SS	S1PyrL23
	ssc_2378	sscortex_cell	C1	SS Excitatory Neuron	Cort. Excit.	GSM1476633	pyramidal SS	S1PyrL23
	ssc_2388	sscortex_cell	C1	SS Excitatory Neuron	Cort. Excit.	GSM1476643	pyramidal SS	(none)
	ssc_2390	sscortex_cell	C1	SS Excitatory Neuron	Cort. Excit.	GSM1476645	pyramidal SS	(none)
	ssc_2397	sscortex_cell	C1	SS Excitatory Neuron	Cort. Excit.	GSM1476652	pyramidal SS	(none)
	ssc_2423	sscortex_cell	C1	SS Excitatory Neuron	Cort. Excit.	GSM1476678	pyramidal SS	ClauPyr
	ssc_2440	sscortex_cell	C1	SS Excitatory Neuron	Cort. Excit.	GSM1476695	pyramidal SS	S1PyrL4
	ssc_2443	sscortex_cell	C1	SS Excitatory Neuron	Cort. Excit.	GSM1476698	pyramidal SS	(none)
	ssc_2466	sscortex_cell	C1	SS Excitatory Neuron	Cort. Excit.	GSM1476721	pyramidal SS	S1PyrL6
	ssc_2721	sscortex_cell	C1	SS Excitatory Neuron	Cort. Excit.	GSM1476976	pyramidal SS	S1PyrL5
	ssc_2862	sscortex_cell	C1	SS Excitatory Neuron	Cort. Excit.	GSM1477117	pyramidal SS	S1PyrL6
	ssc_2885	sscortex_cell	C1	SS Excitatory Neuron	Cort. Excit.	GSM1477140	pyramidal SS	S1PyrDL
	ssc_2891	sscortex_cell	C1	SS Excitatory Neuron	Cort. Excit.	GSM1477146	pyramidal SS	S1PyrL23
	ssc_2892	sscortex_cell	C1	SS Excitatory Neuron	Cort. Excit.	GSM1477147	pyramidal SS	S1PyrL23
	ssc_2902	sscortex_cell	C1	SS Excitatory Neuron	Cort. Excit.	GSM1477157	pyramidal SS	S1PyrL5
	ssc_2904	sscortex_cell	C1	SS Excitatory Neuron	Cort. Excit.	GSM1477159	pyramidal SS	(none)
	ssc_2916	sscortex_cell	C1	SS Excitatory Neuron	Cort. Excit.	GSM1477171	pyramidal SS	S1PyrL23
	ssc_2921	sscortex_cell	C1	SS Excitatory Neuron	Cort. Excit.	GSM1477176	pyramidal SS	S1PyrL23
	ssc_2927	sscortex_cell	C1	SS Excitatory Neuron	Cort. Excit.	GSM1477182	pyramidal SS	S1PyrL6b
	ssc_2938	sscortex_cell	C1	SS Excitatory Neuron	Cort. Excit.	GSM1477193	pyramidal SS	(none)
	ssc_2944	sscortex_cell	C1	SS Excitatory Neuron	Cort. Excit.	GSM1477199	pyramidal SS	S1PyrL5a
	ssc_2946	sscortex_cell	C1	SS Excitatory Neuron	Cort. Excit.	GSM1477201	pyramidal SS	S1PyrL23
	ssc_341	sscortex_cell	C1	SS Excitatory Neuron	Cort. Excit.	GSM1474591	pyramidal SS	(none)
	ssc_430	sscortex_cell	C1	SS Excitatory Neuron	Cort. Excit.	GSM1474680	pyramidal SS	S1PyrDL
	ssc_448	sscortex_cell	C1	SS Excitatory Neuron	Cort. Excit.	GSM1474698	pyramidal SS	S1PyrL23
	ssc_501	sscortex_cell	C1	SS Excitatory Neuron	Cort. Excit.	GSM1474751	pyramidal SS	S1PyrL6
	ssc_506	sscortex_cell	C1	SS Excitatory Neuron	Cort. Excit.	GSM1474756	pyramidal SS	S1PyrDL
	ssc_514	sscortex_cell	C1	SS Excitatory Neuron	Cort. Excit.	GSM1474764	pyramidal SS	(none)
	ssc_550	sscortex_cell	C1	SS Excitatory Neuron	Cort. Excit.	GSM1474800	pyramidal SS	S1PyrDL
	ssc_562	sscortex_cell	C1	SS Excitatory Neuron	Cort. Excit.	GSM1474812	pyramidal SS	S1PyrDL
	ssc_636	sscortex_cell	C1	SS Excitatory Neuron	Cort. Excit.	GSM1474886	pyramidal SS	S1PyrDL
	ssc_678	sscortex_cell	C1	SS Excitatory Neuron	Cort. Excit.	GSM1474928	pyramidal SS	S1PyrL4
	ssc_703	sscortex_cell	C1	SS Excitatory Neuron	Cort. Excit.	GSM1474953	pyramidal SS	S1PyrL6
	ssc_758	sscortex_cell	C1	SS Excitatory Neuron	Cort. Excit.	GSM1475008	pyramidal SS	S1PyrL6b
	ssc_771	sscortex_cell	C1	SS Excitatory Neuron	Cort. Excit.	GSM1475021	pyramidal SS	(none)
	ssc_785	sscortex_cell	C1	SS Excitatory Neuron	Cort. Excit.	GSM1475035	pyramidal SS	(none)
	ssc_796	sscortex_cell	C1	SS Excitatory Neuron	Cort. Excit.	GSM1475046	pyramidal SS	S1PyrDL
	ssc_800	sscortex_cell	C1	SS Excitatory Neuron	Cort. Excit.	GSM1475050	pyramidal SS	S1PyrDL
	ssc_801	sscortex_cell	C1	SS Excitatory Neuron	Cort. Excit.	GSM1475051	pyramidal SS	S1PyrL23
	ssc_836	sscortex_cell	C1	SS Excitatory Neuron	Cort. Excit.	GSM1475086	pyramidal SS	S1PyrDL
	ssc_898	sscortex_cell	C1	SS Excitatory Neuron	Cort. Excit.	GSM1475153	pyramidal SS	S1PyrL5a
	ssc_959	sscortex_cell	C1	SS Excitatory Neuron	Cort. Excit.	GSM1475214	pyramidal SS	S1PyrL5a
	ssc_996	sscortex_cell	C1	SS Excitatory Neuron	Cort. Excit.	GSM1475251	pyramidal SS	S1PyrDL
	ca1_1801	ca1hippocampus	C3	Inhibitory Neuron	Int.	GSM1476056	interneurons	Int8
	ca1_1833	ca1hippocampus	C3	Inhibitory Neuron	Int.	GSM1476088	interneurons	Int5
	ca1_2055	ca1hippocampus	C3	Inhibitory Neuron	Int.	GSM1476310	interneurons	Int5
	ca1_2128	ca1hippocampus	C3	Inhibitory Neuron	Int.	GSM1476383	interneurons	Int6
	ca1_2492	ca1hippocampus	C3	Inhibitory Neuron	Int.	GSM1476747	interneurons	Int8
	ca1_2530	ca1hippocampus	C3	Inhibitory Neuron	Int.	GSM1476785	interneurons	Int13
	ca1_2605	ca1hippocampus	C3	Inhibitory Neuron	Int.	GSM1476860	interneurons	Int7
	ca1_2634	ca1hippocampus	C3	Inhibitory Neuron	Int.	GSM1476889	interneurons	Int11
	ca1_2663	ca1hippocampus	C3	Inhibitory Neuron	Int.	GSM1476918	interneurons	Int5
	ca1_2840	ca1hippocampus	C3	Inhibitory Neuron	Int.	GSM1477095	pyramidal CA1	CA1PyrInt
	ssc_1088	sscortex_cell	C3	Inhibitory Neuron	Int.	GSM1475343	interneurons	Int10
	ssc_1183	sscortex_cell	C3	Inhibitory Neuron	Int.	GSM1475438	interneurons	Int8
	ssc_2292	sscortex_cell	C3	Inhibitory Neuron	Int.	GSM1476547	interneurons	Int12
	ssc_2306	sscortex_cell	C3	Inhibitory Neuron	Int.	GSM1476561	interneurons	Int12
	ssc_2311	sscortex_cell	C3	Inhibitory Neuron	Int.	GSM1476566	interneurons	Int7
	ssc_2322	sscortex_cell	C3	Inhibitory Neuron	Int.	GSM1476577	interneurons	Int16
	ssc_2333	sscortex_cell	C3	Inhibitory Neuron	Int.	GSM1476588	interneurons	Int14
	ssc_2337	sscortex_cell	C3	Inhibitory Neuron	Int.	GSM1476592	interneurons	Int14
	ssc_2347	sscortex_cell	C3	Inhibitory Neuron	Int.	GSM1476602	interneurons	Int10
	ssc_2675	sscortex_cell	C3	Inhibitory Neuron	Int.	GSM1476930	interneurons	Int14
	ssc_2676	sscortex_cell	C3	Inhibitory Neuron	Int.	GSM1476931	interneurons	Int10
	ssc_2678	sscortex_cell	C3	Inhibitory Neuron	Int.	GSM1476933	interneurons	Int5
	ssc_2711	sscortex_cell	C3	Inhibitory Neuron	Int.	GSM1476966	interneurons	Int12
	ssc_2736	sscortex_cell	C3	Inhibitory Neuron	Int.	GSM1476991	interneurons	Int12
	ssc_2739	sscortex_cell	C3	Inhibitory Neuron	Int.	GSM1476994	interneurons	Int14
	ssc_2754	sscortex_cell	C3	Inhibitory Neuron	Int.	GSM1477009	interneurons	Int16
	ssc_2759	sscortex_cell	C3	Inhibitory Neuron	Int.	GSM1477014	interneurons	Int11
	ssc_2769	sscortex_cell	C3	Inhibitory Neuron	Int.	GSM1477024	interneurons	Int14
	ssc_2771	sscortex_cell	C3	Inhibitory Neuron	Int.	GSM1477026	interneurons	Int16
	ssc_46	sscortex_cell	C3	Inhibitory Neuron	Int.	GSM1474296	interneurons	Int10
	ssc_645	sscortex_cell	C3	Inhibitory Neuron	Int.	GSM1474895	interneurons	Int15
	ssc_784	sscortex_cell	C3	Inhibitory Neuron	Int.	GSM1475034	interneurons	Int7
	ssc_788	sscortex_cell	C3	Inhibitory Neuron	Int.	GSM1475038	interneurons	Int14
	ssc_848	sscortex_cell	C3	Inhibitory Neuron	Int.	GSM1475098	interneurons	Int15
	ca1_1265	ca1hippocampus	C4	CA1 Pyramidal	CA1 Excit.	GSM1475520	pyramidal CA1	CA1Pyr2
	ca1_1291	ca1hippocampus	C4	CA1 Pyramidal	CA1 Excit.	GSM1475546	pyramidal CA1	CA1PyrInt
	ca1_1299	ca1hippocampus	C4	CA1 Pyramidal	CA1 Excit.	GSM1475554	pyramidal CA1	CA1Pyr1
	ca1_1306	ca1hippocampus	C4	CA1 Pyramidal	CA1 Excit.	GSM1475561	pyramidal CA1	CA1PyrInt
	ca1_1342	ca1hippocampus	C4	CA1 Pyramidal	CA1 Excit.	GSM1475597	pyramidal CA1	CA1PyrInt
	ca1_1344	ca1hippocampus	C4	CA1 Pyramidal	CA1 Excit.	GSM1475599	pyramidal CA1	CA1Pyr2
	ca1_1352	ca1hippocampus	C4	CA1 Pyramidal	CA1 Excit.	GSM1475607	pyramidal CA1	CA1Pyr1
	ca1_1355	ca1hippocampus	C4	CA1 Pyramidal	CA1 Excit.	GSM1475610	pyramidal CA1	CA1Pyr1
	ca1_1363	ca1hippocampus	C4	CA1 Pyramidal	CA1 Excit.	GSM1475618	pyramidal CA1	CA1Pyr2
	ca1_1364	ca1hippocampus	C4	CA1 Pyramidal	CA1 Excit.	GSM1475619	pyramidal CA1	CA1Pyr2
	ca1_1443	ca1hippocampus	C4	CA1 Pyramidal	CA1 Excit.	GSM1475698	pyramidal CA1	CA1Pyr1
	ca1_1454	ca1hippocampus	C4	CA1 Pyramidal	CA1 Excit.	GSM1475709	pyramidal CA1	CA1Pyr2
	ca1_1481	ca1hippocampus	C4	CA1 Pyramidal	CA1 Excit.	GSM1475736	pyramidal CA1	CA1Pyr2
	ca1_1494	ca1hippocampus	C4	CA1 Pyramidal	CA1 Excit.	GSM1475749	pyramidal CA1	CA1Pyr2
	ca1_1511	ca1hippocampus	C4	CA1 Pyramidal	CA1 Excit.	GSM1475766	pyramidal CA1	CA1Pyr1
	ca1_1519	ca1hippocampus	C4	CA1 Pyramidal	CA1 Excit.	GSM1475774	pyramidal CA1	CA1Pyr1
	ca1_1532	ca1hippocampus	C4	CA1 Pyramidal	CA1 Excit.	GSM1475787	pyramidal CA1	CA1Pyr2
	ca1_1548	ca1hippocampus	C4	CA1 Pyramidal	CA1 Excit.	GSM1475803	pyramidal CA1	CA1Pyr2
	ca1_1552	ca1hippocampus	C4	CA1 Pyramidal	CA1 Excit.	GSM1475807	pyramidal CA1	CA1Pyr2
	ca1_1562	ca1hippocampus	C4	CA1 Pyramidal	CA1 Excit.	GSM1475817	pyramidal CA1	CA1Pyr1
	ca1_1604	ca1hippocampus	C4	CA1 Pyramidal	CA1 Excit.	GSM1475859	pyramidal CA1	CA1Pyr1
	ca1_1649	ca1hippocampus	C4	CA1 Pyramidal	CA1 Excit.	GSM1475904	pyramidal CA1	CA1Pyr2
	ca1_1674	ca1hippocampus	C4	CA1 Pyramidal	CA1 Excit.	GSM1475929	pyramidal CA1	CA1Pyr2
	ca1_1728	ca1hippocampus	C4	CA1 Pyramidal	CA1 Excit.	GSM1475983	pyramidal CA1	SubPyr
	ca1_1729	ca1hippocampus	C4	CA1 Pyramidal	CA1 Excit.	GSM1475984	pyramidal CA1	CA1Pyr2
	ca1_1785	ca1hippocampus	C4	CA1 Pyramidal	CA1 Excit.	GSM1476040	pyramidal CA1	CA1Pyr2
	ca1_1793	ca1hippocampus	C4	CA1 Pyramidal	CA1 Excit.	GSM1476048	pyramidal CA1	CA1Pyr2
	ca1_1815	ca1hippocampus	C4	CA1 Pyramidal	CA1 Excit.	GSM1476070	pyramidal CA1	CA1Pyr2
	ca1_1820	ca1hippocampus	C4	CA1 Pyramidal	CA1 Excit.	GSM1476075	pyramidal CA1	CA1Pyr2
	ca1_1824	ca1hippocampus	C4	CA1 Pyramidal	CA1 Excit.	GSM1476079	pyramidal CA1	CA1Pyr2
	ca1_1829	ca1hippocampus	C4	CA1 Pyramidal	CA1 Excit.	GSM1476084	pyramidal CA1	CA1Pyr2
	ca1_1874	ca1hippocampus	C4	CA1 Pyramidal	CA1 Excit.	GSM1476129	pyramidal CA1	CA1Pyr2
	ca1_1881	ca1hippocampus	C4	CA1 Pyramidal	CA1 Excit.	GSM1476136	pyramidal CA1	CA1Pyr2
	ca1_1906	ca1hippocampus	C4	CA1 Pyramidal	CA1 Excit.	GSM1476161	pyramidal CA1	CA1Pyr2
	ca1_1942	ca1hippocampus	C4	CA1 Pyramidal	CA1 Excit.	GSM1476197	pyramidal CA1	CA1Pyr2
	ca1_1949	ca1hippocampus	C4	CA1 Pyramidal	CA1 Excit.	GSM1476204	pyramidal CA1	CA1Pyr2
	ca1_1971	ca1hippocampus	C4	CA1 Pyramidal	CA1 Excit.	GSM1476226	pyramidal CA1	CA1Pyr1
	ca1_2006	ca1hippocampus	C4	CA1 Pyramidal	CA1 Excit.	GSM1476261	pyramidal CA1	CA1Pyr1
	ca1_2011	ca1hippocampus	C4	CA1 Pyramidal	CA1 Excit.	GSM1476266	pyramidal CA1	CA1Pyr1
	ca1_2019	ca1hippocampus	C4	CA1 Pyramidal	CA1 Excit.	GSM1476274	pyramidal CA1	CA1PyrInt
	ca1_2032	ca1hippocampus	C4	CA1 Pyramidal	CA1 Excit.	GSM1476287	pyramidal CA1	CA1Pyr2
	ca1_2099	ca1hippocampus	C4	CA1 Pyramidal	CA1 Excit.	GSM1476354	pyramidal CA1	CA1Pyr1
	ca1_2141	ca1hippocampus	C4	CA1 Pyramidal	CA1 Excit.	GSM1476396	pyramidal CA1	CA1Pyr2
	ca1_2146	ca1hippocampus	C4	CA1 Pyramidal	CA1 Excit.	GSM1476401	pyramidal CA1	CA1Pyr1
	ca1_2170	ca1hippocampus	C4	CA1 Pyramidal	CA1 Excit.	GSM1476425	pyramidal CA1	CA1Pyr2
	ca1_2174	ca1hippocampus	C4	CA1 Pyramidal	CA1 Excit.	GSM1476429	pyramidal CA1	CA1Pyr1
	ca1_2187	ca1hippocampus	C4	CA1 Pyramidal	CA1 Excit.	GSM1476442	pyramidal CA1	CA1Pyr2
	ca1_2191	ca1hippocampus	C4	CA1 Pyramidal	CA1 Excit.	GSM1476446	pyramidal CA1	SubPyr
	ca1_2216	ca1hippocampus	C4	CA1 Pyramidal	CA1 Excit.	GSM1476471	pyramidal CA1	CA1Pyr1
	ca1_2237	ca1hippocampus	C4	CA1 Pyramidal	CA1 Excit.	GSM1476492	pyramidal CA1	CA1Pyr2
	ca1_2494	ca1hippocampus	C4	CA1 Pyramidal	CA1 Excit.	GSM1476749	pyramidal CA1	CA1Pyr2
	ca1_2503	ca1hippocampus	C4	CA1 Pyramidal	CA1 Excit.	GSM1476758	pyramidal CA1	CA2Pyr2
	ca1_2516	ca1hippocampus	C4	CA1 Pyramidal	CA1 Excit.	GSM1476771	pyramidal CA1	CA1Pyr2
	ca1_2572	ca1hippocampus	C4	CA1 Pyramidal	CA1 Excit.	GSM1476827	pyramidal CA1	CA1Pyr1
	ca1_2609	ca1hippocampus	C4	CA1 Pyramidal	CA1 Excit.	GSM1476864	pyramidal CA1	CA1Pyr1
	ca1_2631	ca1hippocampus	C4	CA1 Pyramidal	CA1 Excit.	GSM1476886	pyramidal CA1	CA1Pyr1
	ca1_2637	ca1hippocampus	C4	CA1 Pyramidal	CA1 Excit.	GSM1476892	pyramidal CA1	CA1Pyr1
	ca1_2668	ca1hippocampus	C4	CA1 Pyramidal	CA1 Excit.	GSM1476923	pyramidal CA1	CA1Pyr1
	ca1_2784	ca1hippocampus	C4	CA1 Pyramidal	CA1 Excit.	GSM1477039	pyramidal CA1	CA1Pyr1
	ca1_2785	ca1hippocampus	C4	CA1 Pyramidal	CA1 Excit.	GSM1477040	pyramidal CA1	CA1Pyr2
	ca1_2809	ca1hippocampus	C4	CA1 Pyramidal	CA1 Excit.	GSM1477064	pyramidal CA1	CA1Pyr1
	ca1_2853	ca1hippocampus	C4	CA1 Pyramidal	CA1 Excit.	GSM1477108	pyramidal CA1	CA1Pyr1
	ca1_2857	ca1hippocampus	C4	CA1 Pyramidal	CA1 Excit.	GSM1477112	pyramidal CA1	CA1Pyr1
	ca1_2950	ca1hippocampus	C4	CA1 Pyramidal	CA1 Excit.	GSM1477205	pyramidal CA1	CA1Pyr2
	ca1_1406	ca1hippocampus	C5	Oligodendrocyte	Oligo.	GSM1475661	oligodendrocytes	Oligo6
	ca1_1427	ca1hippocampus	C5	Oligodendrocyte	Oligo.	GSM1475682	oligodendrocytes	Oligo6
	ca1_1440	ca1hippocampus	C5	Oligodendrocyte	Oligo.	GSM1475695	oligodendrocytes	Oligo2
	ca1_1706	ca1hippocampus	C5	Oligodendrocyte	Oligo.	GSM1475961	oligodendrocytes	Oligo6
	ca1_2064	ca1hippocampus	C5	Oligodendrocyte	Oligo.	GSM1476319	oligodendrocytes	Oligo4
	ca1_2082	ca1hippocampus	C5	Oligodendrocyte	Oligo.	GSM1476337	oligodendrocytes	Oligo2
	ca1_2617	ca1hippocampus	C5	Oligodendrocyte	Oligo.	GSM1476872	oligodendrocytes	Oligo2
	ssc_1082	sscortex_cell	C5	Oligodendrocyte	Oligo.	GSM1475337	oligodendrocytes	Oligo6
	ssc_1138	sscortex_cell	C5	Oligodendrocyte	Oligo.	GSM1475393	oligodendrocytes	Oligo6
	ssc_1142	sscortex_cell	C5	Oligodendrocyte	Oligo.	GSM1475397	oligodendrocytes	Oligo5
	ssc_1148	sscortex_cell	C5	Oligodendrocyte	Oligo.	GSM1475403	oligodendrocytes	Oligo5
	ssc_1153	sscortex_cell	C5	Oligodendrocyte	Oligo.	GSM1475408	oligodendrocytes	Oligo6
	ssc_1192	sscortex_cell	C5	Oligodendrocyte	Oligo.	GSM1475447	oligodendrocytes	Oligo6
	ssc_1204	sscortex_cell	C5	Oligodendrocyte	Oligo.	GSM1475459	oligodendrocytes	Oligo6
	ssc_1212	sscortex_cell	C5	Oligodendrocyte	Oligo.	GSM1475467	oligodendrocytes	Oligo5
	ssc_1244	sscortex_cell	C5	Oligodendrocyte	Oligo.	GSM1475499	oligodendrocytes	Oligo5
	ssc_1245	sscortex_cell	C5	Oligodendrocyte	Oligo.	GSM1475500	oligodendrocytes	Oligo6
	ssc_1254	sscortex_cell	C5	Oligodendrocyte	Oligo.	GSM1475509	oligodendrocytes	Oligo6
	ssc_1256	sscortex_cell	C5	Oligodendrocyte	Oligo.	GSM1475511	oligodendrocytes	Oligo3
	ssc_174	sscortex_cell	C5	Oligodendrocyte	Oligo.	GSM1474424	oligodendrocytes	Oligo3
	ssc_196	sscortex_cell	C5	Oligodendrocyte	Oligo.	GSM1474446	oligodendrocytes	Oligo6
	ssc_197	sscortex_cell	C5	Oligodendrocyte	Oligo.	GSM1474447	oligodendrocytes	Oligo6
	ssc_2348	sscortex_cell	C5	Oligodendrocyte	Oligo.	GSM1476603	oligodendrocytes	Oligo6
	ssc_234	sscortex_cell	C5	Oligodendrocyte	Oligo.	GSM1474484	oligodendrocytes	Oligo5
	ssc_2424	sscortex_cell	C5	Oligodendrocyte	Oligo.	GSM1476679	oligodendrocytes	Oligo6
	ssc_243	sscortex_cell	C5	Oligodendrocyte	Oligo.	GSM1474493	oligodendrocytes	Oligo6
	ssc_271	sscortex_cell	C5	Oligodendrocyte	Oligo.	GSM1474521	oligodendrocytes	Oligo6
	ssc_272	sscortex_cell	C5	Oligodendrocyte	Oligo.	GSM1474522	oligodendrocytes	Oligo6
	ssc_278	sscortex_cell	C5	Oligodendrocyte	Oligo.	GSM1474528	oligodendrocytes	Oligo4
	ssc_2861	sscortex_cell	C5	Oligodendrocyte	Oligo.	GSM1477116	oligodendrocytes	Oligo6
	ssc_2874	sscortex_cell	C5	Oligodendrocyte	Oligo.	GSM1477129	oligodendrocytes	Oligo2
	ssc_2905	sscortex_cell	C5	Oligodendrocyte	Oligo.	GSM1477160	oligodendrocytes	Oligo5
	ssc_2926	sscortex_cell	C5	Oligodendrocyte	Oligo.	GSM1477181	oligodendrocytes	Oligo6
	ssc_292	sscortex_cell	C5	Oligodendrocyte	Oligo.	GSM1474542	oligodendrocytes	Oligo6
	ssc_297	sscortex_cell	C5	Oligodendrocyte	Oligo.	GSM1474547	oligodendrocytes	Oligo6
	ssc_326	sscortex_cell	C5	Oligodendrocyte	Oligo.	GSM1474576	oligodendrocytes	Oligo6
	ssc_355	sscortex_cell	C5	Oligodendrocyte	Oligo.	GSM1474605	oligodendrocytes	Oligo6
	ssc_358	sscortex_cell	C5	Oligodendrocyte	Oligo.	GSM1474608	oligodendrocytes	Oligo6
	ssc_450	sscortex_cell	C5	Oligodendrocyte	Oligo.	GSM1474700	oligodendrocytes	Oligo4
	ssc_451	sscortex_cell	C5	Oligodendrocyte	Oligo.	GSM1474701	oligodendrocytes	Oligo6
	ssc_459	sscortex_cell	C5	Oligodendrocyte	Oligo.	GSM1474709	oligodendrocytes	Oligo4
	ssc_467	sscortex_cell	C5	Oligodendrocyte	Oligo.	GSM1474717	oligodendrocytes	Oligo5
	ssc_472	sscortex_cell	C5	Oligodendrocyte	Oligo.	GSM1474722	oligodendrocytes	Oligo6
	ssc_473	sscortex_cell	C5	Oligodendrocyte	Oligo.	GSM1474723	oligodendrocytes	Oligo4
	ssc_512	sscortex_cell	C5	Oligodendrocyte	Oligo.	GSM1474762	oligodendrocytes	Oligo6
	ssc_515	sscortex_cell	C5	Oligodendrocyte	Oligo.	GSM1474765	oligodendrocytes	Oligo6
	ssc_525	sscortex_cell	C5	Oligodendrocyte	Oligo.	GSM1474775	oligodendrocytes	Oligo4
	ssc_548	sscortex_cell	C5	Oligodendrocyte	Oligo.	GSM1474798	oligodendrocytes	Oligo3
	ssc_564	sscortex_cell	C5	Oligodendrocyte	Oligo.	GSM1474814	oligodendrocytes	Oligo6
	ssc_568	sscortex_cell	C5	Oligodendrocyte	Oligo.	GSM1474818	oligodendrocytes	Oligo4
	ssc_587	sscortex_cell	C5	Oligodendrocyte	Oligo.	GSM1474837	oligodendrocytes	Oligo6
	ssc_613	sscortex_cell	C5	Oligodendrocyte	Oligo.	GSM1474863	oligodendrocytes	Oligo1
	ssc_629	sscortex_cell	C5	Oligodendrocyte	Oligo.	GSM1474879	oligodendrocytes	Oligo1
	ssc_631	sscortex_cell	C5	Oligodendrocyte	Oligo.	GSM1474881	oligodendrocytes	Oligo5
	ssc_696	sscortex_cell	C5	Oligodendrocyte	Oligo.	GSM1474946	oligodendrocytes	Oligo6
	ssc_700	sscortex_cell	C5	Oligodendrocyte	Oligo.	GSM1474950	oligodendrocytes	Oligo5
	ssc_701	sscortex_cell	C5	Oligodendrocyte	Oligo.	GSM1474951	oligodendrocytes	Oligo6
	ssc_711	sscortex_cell	C5	Oligodendrocyte	Oligo.	GSM1474961	oligodendrocytes	Oligo6
	ssc_738	sscortex_cell	C5	Oligodendrocyte	Oligo.	GSM1474988	oligodendrocytes	Oligo5
	ssc_779	sscortex_cell	C5	Oligodendrocyte	Oligo.	GSM1475029	oligodendrocytes	Oligo6
	ssc_797	sscortex_cell	C5	Oligodendrocyte	Oligo.	GSM1475047	oligodendrocytes	Oligo2
	ssc_813	sscortex_cell	C5	Oligodendrocyte	Oligo.	GSM1475063	oligodendrocytes	Oligo6
	ssc_816	sscortex_cell	C5	Oligodendrocyte	Oligo.	GSM1475066	oligodendrocytes	Oligo6
	ssc_821	sscortex_cell	C5	Oligodendrocyte	Oligo.	GSM1475071	oligodendrocytes	Oligo5
	ssc_823	sscortex_cell	C5	Oligodendrocyte	Oligo.	GSM1475073	oligodendrocytes	Oligo6
	ssc_858	sscortex_cell	C5	Oligodendrocyte	Oligo.	GSM1475108	oligodendrocytes	Oligo6
	ssc_859	sscortex_cell	C5	Oligodendrocyte	Oligo.	GSM1475109	oligodendrocytes	Oligo5
	ssc_85	sscortex_cell	C5	Oligodendrocyte	Oligo.	GSM1474335	oligodendrocytes	Oligo5
	ssc_865	sscortex_cell	C5	Oligodendrocyte	Oligo.	GSM1475115	oligodendrocytes	Oligo6
	ssc_873	sscortex_cell	C5	Oligodendrocyte	Oligo.	GSM1475126	oligodendrocytes	Oligo4
	ssc_884	sscortex_cell	C5	Oligodendrocyte	Oligo.	GSM1475139	oligodendrocytes	Oligo3
	ssc_891	sscortex_cell	C5	Oligodendrocyte	Oligo.	GSM1475146	oligodendrocytes	Oligo6
	ssc_912	sscortex_cell	C5	Oligodendrocyte	Oligo.	GSM1475167	oligodendrocytes	Oligo4
	ssc_936	sscortex_cell	C5	Oligodendrocyte	Oligo.	GSM1475191	oligodendrocytes	Oligo2
	ssc_948	sscortex_cell	C5	Oligodendrocyte	Oligo.	GSM1475203	oligodendrocytes	Oligo6
	ssc_968	sscortex_cell	C5	Oligodendrocyte	Oligo.	GSM1475223	oligodendrocytes	Oligo6
	ssc_975	sscortex_cell	C5	Oligodendrocyte	Oligo.	GSM1475230	oligodendrocytes	Oligo6
	ssc_977	sscortex_cell	C5	Oligodendrocyte	Oligo.	GSM1475232	oligodendrocytes	Oligo6
	ssc_98	sscortex_cell	C5	Oligodendrocyte	Oligo.	GSM1474348	oligodendrocytes	Oligo3
	ca1_1900	ca1hippocampus	C6	Astrocyte	Ast.	GSM1476155	astrocytes_ependymal	Astro2
	ca1_2998	ca1hippocampus	C6	Astrocyte	Ast.	GSM1477253	astrocytes_ependymal	Astro1
	ca1_3002	ca1hippocampus	C6	Astrocyte	Ast.	GSM1477257	astrocytes_ependymal	Astro2
	ssc_1129	sscortex_cell	C6	Astrocyte	Ast.	GSM1475384	astrocytes_ependymal	Astro2
	ssc_1131	sscortex_cell	C6	Astrocyte	Ast.	GSM1475386	astrocytes_ependymal	Astro2
	ssc_121	sscortex_cell	C6	Astrocyte	Ast.	GSM1474371	astrocytes_ependymal	Astro1
	ssc_1224	sscortex_cell	C6	Astrocyte	Ast.	GSM1475479	astrocytes_ependymal	(none)
	ssc_12	sscortex_cell	C6	Astrocyte	Ast.	GSM1474262	astrocytes_ependymal	(none)
	ssc_2248	sscortex_cell	C6	Astrocyte	Ast.	GSM1476503	astrocytes_ependymal	Astro2
	ssc_2336	sscortex_cell	C6	Astrocyte	Ast.	GSM1476591	astrocytes_ependymal	Astro2
	ssc_23	sscortex_cell	C6	Astrocyte	Ast.	GSM1474273	astrocytes_ependymal	(none)
	ssc_2419	sscortex_cell	C6	Astrocyte	Ast.	GSM1476674	astrocytes_ependymal	Astro2
	ssc_2670	sscortex_cell	C6	Astrocyte	Ast.	GSM1476925	astrocytes_ependymal	Astro1
	ssc_2692	sscortex_cell	C6	Astrocyte	Ast.	GSM1476947	astrocytes_ependymal	Astro1
	ssc_2707	sscortex_cell	C6	Astrocyte	Ast.	GSM1476962	astrocytes_ependymal	Astro1
	ssc_2722	sscortex_cell	C6	Astrocyte	Ast.	GSM1476977	astrocytes_ependymal	Astro1
	ssc_339	sscortex_cell	C6	Astrocyte	Ast.	GSM1474589	astrocytes_ependymal	(none)
	ssc_426	sscortex_cell	C6	Astrocyte	Ast.	GSM1474676	astrocytes_ependymal	(none)
	ssc_545	sscortex_cell	C6	Astrocyte	Ast.	GSM1474795	astrocytes_ependymal	Astro2
	ssc_630	sscortex_cell	C6	Astrocyte	Ast.	GSM1474880	astrocytes_ependymal	Astro1
	ssc_697	sscortex_cell	C6	Astrocyte	Ast.	GSM1474947	astrocytes_ependymal	Astro2
	ssc_727	sscortex_cell	C6	Astrocyte	Ast.	GSM1474977	astrocytes_ependymal	(none)
	ssc_748	sscortex_cell	C6	Astrocyte	Ast.	GSM1474998	astrocytes_ependymal	Astro1
	ssc_751	sscortex_cell	C6	Astrocyte	Ast.	GSM1475001	astrocytes_ependymal	(none)
	ssc_770	sscortex_cell	C6	Astrocyte	Ast.	GSM1475020	astrocytes_ependymal	Astro1
	ssc_778	sscortex_cell	C6	Astrocyte	Ast.	GSM1475028	astrocytes_ependymal	Astro2
	ssc_786	sscortex_cell	C6	Astrocyte	Ast.	GSM1475036	astrocytes_ependymal	(none)
	ssc_933	sscortex_cell	C6	Astrocyte	Ast.	GSM1475188	astrocytes_ependymal	(none)
	ssc_163	sscortex_cell	C7	Microglia	Micro.	GSM1474413	microglia	Pvm1
	ssc_206	sscortex_cell	C7	Microglia	Micro.	GSM1474456	microglia	Pvm2
	ssc_325	sscortex_cell	C7	Microglia	Micro.	GSM1474575	microglia	Pvm2
	ssc_371	sscortex_cell	C7	Microglia	Micro.	GSM1474621	microglia	Pvm2
	ssc_400	sscortex_cell	C7	Microglia	Micro.	GSM1474650	microglia	Pvm1
	ssc_420	sscortex_cell	C7	Microglia	Micro.	GSM1474670	microglia	Mgl1
	ssc_614	sscortex_cell	C7	Microglia	Micro.	GSM1474864	microglia	Pvm1
	ssc_654	sscortex_cell	C7	Microglia	Micro.	GSM1474904	microglia	Pvm2
	ssc_744	sscortex_cell	C7	Microglia	Micro.	GSM1474994	microglia	Mgl1
	ca1_1610	ca1hippocampus	C8	Endothelial Cell	Endo.	GSM1475865	endothelial-mural	Vend1
	ca1_1651	ca1hippocampus	C8	Endothelial Cell	Endo.	GSM1475906	endothelial-mural	Vend2
	ssc_1060	sscortex_cell	C8	Endothelial Cell	Endo.	GSM1475315	endothelial-mural	Vend2
	ssc_1061	sscortex_cell	C8	Endothelial Cell	Endo.	GSM1475316	endothelial-mural	Vend1
	ssc_1062	sscortex_cell	C8	Endothelial Cell	Endo.	GSM1475317	endothelial-mural	Vend2
	ssc_1109	sscortex_cell	C8	Endothelial Cell	Endo.	GSM1475364	endothelial-mural	Vend2
	ssc_116	sscortex_cell	C8	Endothelial Cell	Endo.	GSM1474366	endothelial-mural	Vend2
	ssc_179	sscortex_cell	C8	Endothelial Cell	Endo.	GSM1474429	endothelial-mural	Vend2
	ssc_184	sscortex_cell	C8	Endothelial Cell	Endo.	GSM1474434	endothelial-mural	Vend2
	ssc_185	sscortex_cell	C8	Endothelial Cell	Endo.	GSM1474435	endothelial-mural	Vend2
	ssc_21	sscortex_cell	C8	Endothelial Cell	Endo.	GSM1474271	endothelial-mural	Vend2
	ssc_2250	sscortex_cell	C8	Endothelial Cell	Endo.	GSM1476505	endothelial-mural	Vend2
	ssc_2373	sscortex_cell	C8	Endothelial Cell	Endo.	GSM1476628	endothelial-mural	Vend2
	ssc_2875	sscortex_cell	C8	Endothelial Cell	Endo.	GSM1477130	endothelial-mural	Vend2
	ssc_384	sscortex_cell	C8	Endothelial Cell	Endo.	GSM1474634	endothelial-mural	Vend2
	ssc_437	sscortex_cell	C8	Endothelial Cell	Endo.	GSM1474687	endothelial-mural	Vend1
	ssc_518	sscortex_cell	C8	Endothelial Cell	Endo.	GSM1474768	endothelial-mural	Vend2
	ssc_861	sscortex_cell	C8	Endothelial Cell	Endo.	GSM1475111	endothelial-mural	Vend1
	ssc_916	sscortex_cell	C8	Endothelial Cell	Endo.	GSM1475171	endothelial-mural	Vend2
	ssc_954	sscortex_cell	C8	Endothelial Cell	Endo.	GSM1475209	endothelial-mural	Vend2
	ssc_964	sscortex_cell	C8	Endothelial Cell	Endo.	GSM1475219	endothelial-mural	Vend2
	ssc_987	sscortex_cell	C8	Endothelial Cell	Endo.	GSM1475242	endothelial-mural	(none)
	ssc_1139	sscortex_cell	C9	Mural Cell	Mural	GSM1475394	endothelial-mural	Vsmc
	ssc_1184	sscortex_cell	C9	Mural Cell	Mural	GSM1475439	endothelial-mural	(none)
	ssc_347	sscortex_cell	C9	Mural Cell	Mural	GSM1474597	endothelial-mural	Vsmc
	ssc_39	sscortex_cell	C9	Mural Cell	Mural	GSM1474289	endothelial-mural	Vsmc
	ssc_449	sscortex_cell	C9	Mural Cell	Mural	GSM1474699	endothelial-mural	Vsmc
	ssc_479	sscortex_cell	C9	Mural Cell	Mural	GSM1474729	endothelial-mural	Vsmc
	ssc_566	sscortex_cell	C9	Mural Cell	Mural	GSM1474816	endothelial-mural	Vend2
	ssc_818	sscortex_cell	C9	Mural Cell	Mural	GSM1475068	endothelial-mural	Vsmc
	ssc_825	sscortex_cell	C9	Mural Cell	Mural	GSM1475075	endothelial-mural	Peric
	ssc_137	sscortex_cell	C10	Oligodendrocyte	Unlabeled	GSM1474387	oligodendrocytes	Oligo3
	ssc_2932	sscortex_cell	C10	Oligodendrocyte	Unlabeled	GSM1477187	oligodendrocytes	Oligo2
	ssc_416	sscortex_cell	C10	Oligodendrocyte	Unlabeled	GSM1474666	oligodendrocytes	Oligo3
	ssc_56	sscortex_cell	C10	Oligodendrocyte	Unlabeled	GSM1474306	oligodendrocytes	Oligo6
	ssc_760	sscortex_cell	C10	Oligodendrocyte	Unlabeled	GSM1475010	oligodendrocytes	Oligo6
	ssc_835	sscortex_cell	C10	Oligodendrocyte	Unlabeled	GSM1475085	oligodendrocytes	Oligo5
	ssc_95	sscortex_cell	C10	Oligodendrocyte	Unlabeled	GSM1474345	oligodendrocytes	Oligo3
	*DOI 10.1126/science.aaa1934
	Ambiguous data sets (excluded due to inconsistent cell type classification between current and published clustering methods):
	Sample ID	Sample Type	Cluster ID	Group Cell Type	Cluster Identity (Fig. 1e)	Geo Accession	level1class (Zeisel et al., 2015*)	level2class (Zeisel et al., 2015*)
	ca1_2533	ca1hippocampus	C1	SS Excitatory Neuron	Cort. Excit.	GSM1476788	pyramidal CA1	CA1Pyr1
	ssc_1203	sscortex_cell	C1	SS Excitatory Neuron	Cort. Excit.	GSM1475458	oligodendrocytes	Oligo6
	ssc_394	sscortex_cell	C1	SS Excitatory Neuron	Cort. Excit.	GSM1474644	oligodendrocytes	Oligo6
	ssc_446	sscortex_cell	C1	SS Excitatory Neuron	Cort. Excit.	GSM1474696	oligodendrocytes	Oligo6
	ssc_455	sscortex_cell	C1	SS Excitatory Neuron	Cort. Excit.	GSM1474705	oligodendrocytes	Oligo6
	ssc_644	sscortex_cell	C1	SS Excitatory Neuron	Cort. Excit.	GSM1474894	interneurons	Int2
	ssc_2742	sscortex_cell	C3	Inhibitory Neuron	Int.	GSM1476997	endothelial-mural	(none)
	ssc_1975	sscortex_cell	C4	CA1 Pyramidal	CA1 Excit.	GSM1476230	pyramidal SS	(none)
	ssc_931	sscortex_cell	C5	Oligodendrocyte	Oligo.	GSM1475186	interneurons	Int7
	ssc_230	sscortex_cell	C6	Astrocyte	Ast.	GSM1474480	oligodendrocytes	Oligo1
	ssc_513	sscortex_cell	C6	Astrocyte	Ast.	GSM1474763	oligodendrocytes	Oligo6
	ssc_524	sscortex_cell	C6	Astrocyte	Ast.	GSM1474774	oligodendrocytes	Oligo6
	ssc_541	sscortex_cell	C6	Astrocyte	Ast.	GSM1474791	oligodendrocytes	Oligo6
	ssc_637	sscortex_cell	C6	Astrocyte	Ast.	GSM1474887	oligodendrocytes	Oligo6
	ssc_683	sscortex_cell	C6	Astrocyte	Ast.	GSM1474933	oligodendrocytes	Oligo6
	ssc_733	sscortex_cell	C6	Astrocyte	Ast.	GSM1474983	oligodendrocytes	Oligo6
	ca1_1434	ca1hippocampus	C7	Microglia	Micro.	GSM1475689	oligodendrocytes	Oligo5
	ssc_1169	sscortex_cell	C7	Microglia	Micro.	GSM1475424	oligodendrocytes	Oligo6
	ssc_127	sscortex_cell	C7	Microglia	Micro.	GSM1474377	oligodendrocytes	Oligo3
	ssc_401	sscortex_cell	C7	Microglia	Micro.	GSM1474651	pyramidal SS	S1PyrDL
	ssc_662	sscortex_cell	C7	Microglia	Micro.	GSM1474912	pyramidal SS	S1PyrL5a
	ssc_664	sscortex_cell	C7	Microglia	Micro.	GSM1474914	oligodendrocytes	Oligo6
	ssc_819	sscortex_cell	C7	Microglia	Micro.	GSM1475069	pyramidal SS	S1PyrL5a
	ssc_1154	sscortex_cell	C8	Endothelial Cell	Endo.	GSM1475409	astrocytes_ependymal	(none)
	ssc_1220	sscortex_cell	C8	Endothelial Cell	Endo.	GSM1475475	oligodendrocytes	Oligo6
	ssc_309	sscortex_cell	C8	Endothelial Cell	Endo.	GSM1474559	oligodendrocytes	Oligo6
	ssc_542	sscortex_cell	C8	Endothelial Cell	Endo.	GSM1474792	astrocytes_ependymal	(none)
	ssc_719	sscortex_cell	C8	Endothelial Cell	Endo.	GSM1474969	oligodendrocytes	Oligo6
	ssc_1006	sscortex_cell	C9	Mural Cell	Mural	GSM1475261	oligodendrocytes	Oligo2
	ssc_104	sscortex_cell	C9	Mural Cell	Mural	GSM1474354	oligodendrocytes	Oligo3
	ssc_1068	sscortex_cell	C9	Mural Cell	Mural	GSM1475323	oligodendrocytes	Oligo6
	ssc_1217	sscortex_cell	C9	Mural Cell	Mural	GSM1475472	oligodendrocytes	Oligo6
	ssc_1238	sscortex_cell	C9	Mural Cell	Mural	GSM1475493	oligodendrocytes	Oligo6
	ssc_162	sscortex_cell	C9	Mural Cell	Mural	GSM1474412	oligodendrocytes	Oligo3
	ssc_504	sscortex_cell	C9	Mural Cell	Mural	GSM1474754	oligodendrocytes	Oligo5
	ssc_680	sscortex_cell	C9	Mural Cell	Mural	GSM1474930	oligodendrocytes	Oligo5
	*DOI 10.1126/science.aaa1934

## Sheet: TableS2
	Table S2. Cell type-specific gene sets
	From Zeisel et al., 2015. DOI: 10.1126/science.aaa1934
	S1 Excitatory Neuron	Interneuron	CA1 Excitatory Neuron	Oligodendrocyte	Astrocyte	Microglia	Endothelial	Mural
	1110008P14Rik	1700023F06Rik	0610010B08Rik_loc4	0610007P14Rik	1110054M08Rik	0610031J06Rik	1110008L16Rik	1500009L16Rik
	1700007P06Rik	2310030G06Rik	1500015A07Rik	1110020A21Rik	2610017I09Rik	1700017B05Rik	1110034G24Rik	1700120C14Rik
	2210408F21Rik	2310042E22Rik	2610018G03Rik	1110057K04Rik	2610100L16Rik	1810011H11Rik	2810417H13Rik	Accs
	2810408I11Rik	2610002M06Rik	4831440E17Rik	1500004A13Rik	2900052N01Rik	4933406I18Rik	4930594C11Rik	Acta2
	3110047P20Rik	2610203C20Rik	4931440F15Rik	1500015L24Rik	9630001P10Rik	5430427O19Rik	5430416O09Rik	Adamts15
	3110079O15Rik	2900056M20Rik	4933426M11Rik	1700001P01Rik	Aass	6230400D17Rik	8430408G22Rik	Adamts16
	4930412C18Rik	4930563E22Rik	5730577I03Rik	1700047M11Rik	Abcb9	AB124611	9030619P08Rik	Adamts8
	4930429B21Rik	5330434G04Rik	9930014A18Rik	1810037I17Rik	Abhd1	Abca9	9430020K01Rik	Adamtsl1
	4933409K07Rik_loc2	6330409D20Rik	A230077H06Rik	1810058I24Rik	Acadvl	Abcb1b	Abcb1a	Adcy6
	4933409K07Rik_loc3	6430573F11Rik	A930024E05Rik	2310069G16Rik	Acot11	Abcc3	Abcc6	Airn
	4933409K07Rik_loc4	A330076H08Rik	Abhd17c	2610316D01Rik	Acsbg1	Abhd15	Abcc9	Amigo2
	6430584L05Rik	A330102I10Rik	Abi1	2700046A07Rik	Acsl3	Acp5	Abhd2	Ano1
	9330179D12Rik	A430107P09Rik	Acot4	2700070H01Rik	Acsl6	Ada	Ablim1	Aoc3
	A830009L08Rik	A530058N18Rik	Actl6b	2810410L24Rik	Acss1	Adam33	Acacb	Arglu1
	A830010M20Rik	A830082N09Rik	Actr2	2810429I04Rik	Acss2	Adcy7	Acer2	Arhgap10
	Abi3bp	Ache	Actr3	2810468N07Rik	Adcy2	Adrb2	Acin1	Arhgef7
	Adcyap1	Acot7	Adamts7	3110007F17Rik	Add3	AF251705	Ackr2	Arid3b
	Adrb1	Adamts17	Adck3	3110045C21Rik	Adk	Ago4	Acvrl1	Asb2
	Agbl4	Adar	Add2	4930402H24Rik	Agl	Ahr	Adam10	AW011738
	Akap6	Afap1	Adra1d	4930452G13Rik	Agpat3	AI607873	Adamts10	BC053749
	Ankrd13d	Agtpbp1	Adra2c	4930506C21Rik	Agpat5	AI662270	Adcy4	Bend3
	Apoa1	AI504432	AF357355	5031410I06Rik	Ahcyl1	Aif1	Akap13	Bgn
	Arg2	AI854703	Aff3	5031439G07Rik	Aifm2	Aim2	Alas1	Bmp5
	Arhgap15	Akap7	Agap3	5330426P16Rik	Ak3	Alox5ap	Ankrd23	C1qtnf7
	Arhgap20	Alg2	Agfg2	6330416G13Rik	Akt2	Alox5	Ankrd37	C1rb
	Arhgap32	Alk	Ahi1	9330117O12Rik	Aldh7a1	Amdhd2	Apbb2	C1s
	Arl4d	Ank1	AI115009	9330188P03Rik	Aldoc	Angptl7	Apcdd1	C230081A13Rik
	Arpp19	Ankrd34b	Alox12b	9630013A20Rik	Alpk1	Ap1b1	Aplnr	Capn15
	Arpp21	Ankrd55	Aloxe3	A230001M10Rik	Amer2	Apaf1	Arhgap27	Ces5a
	Asap1	Ankrd6	Amz1	A230009B12Rik	Ampd3	Aph1c	Arhgef15	Cnn1
	Atp1a1	Apba1	Ano5	AA986860	Amt	Apobec1	Arhgef5	Cog7
	Atp2a2	Araf	Ap1s1	Aamdc	Arhgef10l	Arhgap11a	Arl4a	Col18a1
	Atp2b2	Arhgap24	Ap2b1	Aatk	Aspg	Arhgap17	Asb4	Crip1
	Atp6v1d	Armcx2	Ap3b2	Abca2	Atl2	Arhgap19	Atp10d	Crispld2
	AU023762	Armcx4	Ar	Abl1	Atoh8	Arhgap30	Atp11c	Crtc3
	AW495222	Arnt2	Arf1	Abtb2	B230209K01Rik	Arhgap4	AU021092	Ctnna3
	B230216N24Rik	Arrb1	Arf5	Acat2	B3galtl	Arrb2	AW112010	Des
	B230217O12Rik	Arx	Arhgap39	Adh5	Baalc	Arsb	Axin2	Dnah8
	B4galt2	Arxes1	Arhgef28	Adi1	Bmp7	Bcl2a1b	B3gnt2	Dok6
	Bai1	B230216G23Rik	Arhgef9	Ado	Bmpr1a	Bcl2a1c	B4galt4	Dstn
	BC048546	B4galt5	Arl15	Adssl1	Bmpr1b	Bid	Bag3	Eif4e3
	BC051226	B630019K06Rik	Arpc2	Agpat4	C030037D09Rik	Bin2	BC028528	Emilin1
	Bsn	Baiap2l2	Arpc5	Aldh9a1	Capn2	Blnk	Bcl6b	Ephx3
	C030013G03Rik	Baiap3	Arsj	Angpt4	Car5b	Blvra	Bsg	Errfi1
	C2cd4c	BC005764	Asap2	Ankrd13a	Car8	Blvrb	Btbd7	Espl1
	C630020P19Rik	BC030867	Asphd2	Ankrd28	Cbr3	Bmp2	C130074G19Rik	Fbxl22
	C730002L08Rik	Bcat1	B3gat1	Anln	Cecr2	Btk	Car4	Fgl2
	C77080	Bean1	B4galnt1	Ano10	Chi3l1	C1qa	Card10	Filip1l
	Cabp1	Blcap	Bag4	Ano4	Chrdl1	C1qb	Casp7	Flna
	Cacna1a	Bmp3	BC048507	Ap3m1	Chst11	C1qc	Ccdc125	Foxs1
	Cacna1i	Btbd11	Bcr	Ap5z1	Chst2	C3ar1	Ccdc141	Frk
	Cacnb3	Btbd2	Bhlhe22	Aplp1	Ckb	C5ar1	Cchcr1	Fstl1
	Cadm3	C1ql1	Brd9	Apod	Cldn10	Camk1	Ccm2l	Fzd5
	Calml3	Cacng5	Bves	Arfgap3	Clybl	Capn3	Cd2ap	Gbp6
	Camk2n1	Calb2	C030023E24Rik	Arhgap23	Cmbl	Casp1	Cd34	Gm12216
	Camkk2	Calca	C230091D08Rik	Arhgef10	Cml1	Casp4	Cd40	Gm13889
	Car10	Camk2d	C2cd2l	Arl2	Cmya5	Cass4	Cd59b	Gm16845
	Cckbr	Ccnh	C2cd4b	Arrdc3	Cntfr	Cbr2	Cdc42ep3	Gm19705
	Ccl19_loc1	Cdh7	Cacna1e	Arsg	Col16a1	Ccdc50	Cdh5	Gm5077
	Ccl19_loc2	Cds2	Cacng8	Asah2	Cry2	Ccdc88b	Cdkn2b	Gpr20
	Ccl27a_loc1	Celf6	Cadm2	Aspa	Cspg5	Ccdc9	Cep85l	Gucd1
	Ccl27a_loc2	Cib2	Camsap3	Atat1	Cth	Ccl12	Chd5	Gucy1b3
	Ccl27b_loc2	Cidea	Camta2	Atp10b	Ctnnbip1	Ccl24	Chrnb1	Hspb2
	Cdh18	Cilp2	Casd1	Atp11a	Cyp2j9	Ccl2	Cldn5	Il34
	Chrm4	Clnk	Ccdc109b	Atp1b3	Cyp4f14	Ccl3	Clec1a	Itga10
	Cish	Clrn1	Ccdc112	B230206H07Rik	Cyp4v3	Ccl4	Clic5	Itga8
	Cldn26	Cnr1	Ccdc177	B3galt5	Cyp7b1	Ccl6	Cmtm8	Kctd16
	Cmpk2	Cntn5	Ccdc32	B3gnt9	D030047H15Rik	Ccl7	Cnot6l	Kirrel
	Cntnap5a	Cntnap3	Ccdc85b	Bcap31	D630003M21Rik	Ccr1	Colgalt2	Ldb3
	Cobl	Col19a1	Ccdc88c	Bet1	D630033O11Rik	Ccr5	Cr1l	Lgals8
	Col5a1	Col25a1	Ccrn4l	Bfsp2	Dbx2	Cd14	Crlf2	Lingo4
	Col6a1	Col26a1	Cdc25b	Bpgm	Dhrs4	Cd163	Cthrc1	Lipg
	Coro2a	Coprs	Cdc40	Btbd16	Dhrs7	Cd200r1	Ctla2a	Lipo1
	Cpa2	Cox7b	Cdk17	Btc	Dscr3	Cd209f	Ctnnb1	Lmna
	Cpne9	Crabp1	Cds1	C030029H02Rik	Dtna	Cd209g	Ctsw	Lmod1
	Crhr1	Crhbp	Celf1	Cacna2d4	Dtx1	Cd300a	Cxcl12	Map3k7cl
	Cst6	Cul7	Celsr2	Car2	Dzip1l	Cd33	Cxcr4	Marveld1
	Cstad	Cxadr	Chd3	Catsper2	E030003E18Rik	Cd36	Cyyr1	Melk
	Cux1	Cxx1c	Chrd	Ccdc163	Elmo2	Cd37	D830031N03Rik	Mir143hg
	Cwh43	Cygb	Chrm5	Ccdc28b	Elovl2	Cd48	Dach1	Mnd1
	Cyp26b1	Dcaf7	Chst15	Ccnjl	Epb4.1l5	Cd53	Dcun1d3	Mob2
	D430041D05Rik	Diras1	Chst1	Ccnyl1	Ephx2	Cd68	Degs2	Moxd1
	Dact2	Dlat	Clcnka	Ccp110	Exoc3l4	Cd83	Dennd3	Mprip
	Dkkl1	Dleu7	Cpne6	Cdc37l1	Eya1	Cd84	Disp1	Mrvi1
	Doc2a	Dlx1	Cpsf2	Cdc42ep2	Fabp7	Cd86	Dkk2	Mustn1
	Dock3	Dlx1os	Cpt1c	Cdk18	Fam107a	Cebpa	Dok4	Myh11
	Dtl	Dlx2	Crym	Cdr2l	Fam161b	Cenpf	Dusp11	Myl9
	E130012A19Rik	Dlx6	Csmd1	Cenpq	Fam181a	Cep110	Eaf1	Mylk
	E130309D14Rik	Dlx6os1	Cstf3	Cep72	Fam184a	Cfhr2	Ece1	Myocd
	E2f1	Dnajc12	Ctnnd2	Cep97	Fam184b	Cfp	Edn1	Myom1
	Emx1	Dnajc27	Cys1	Cercam	Fam198a	Ch25h	Edn3	Nab1
	Epha8	Dnajc5	D430019H16Rik	Cers2	Fam213a	Clcn5	Efr3b	Nexn
	Erc2	Dnajc6	D630045J12Rik	Cfl2	Farp1	Clec10a	Egfl7	Nrip2
	Evi5	Dnm3	D8Ertd82e	Chadl	Fbrsl1	Clec4a2	Egfl8	Obscn
	Exph5	Dpysl4	Dagla	Chdh	Fbxo2	Clec4a3	Eltd1	Olfr558
	Fam171a2	Dpysl5	Dancr	Chmp1b	Fgfbp3	Clec4n	Emcn	Olfr78
	Fap	Dynll2	Dapk1	Chn2	Fhit	Clec5a	Eng	P2rx1
	Fbxl2	E130309F12Rik	Dcakd	Chst3	Fmn2	Cmah	Eogt	Palld
	Fhod3	E230016M11Rik	Dcbld1	Clasrp	Frem2	Cotl1	Ephb4	Parp8
	Fndc9	Ece2	Dclk2	Cldn11	Frmpd1	Cradd	Erap1	Pask
	Foxp2	Eepd1	Dcn	Cldn25	Fzd10	Creg1	Ets2	Pde3a
	Frzb	Egln3	Depdc7	Clgn	Fzd8	Cryl1	Etv6	Pdlim1
	Fst	Eif4a2	Diap3	Cnp	Fzd9	Csf1r	Exoc3l	Pdlim3
	Fstl4	Elavl2	Dio3	Cntn2	Gabrg1	Csf3r	Fam101b	Pgf
	Gabbr2	Elfn1	Dlgap4	Commd6	Galnt4	Csk	Fam114a1	Phtf2
	Galt	Elmo1	Doc2b	Commd9	Gfap	Ctsb	Fam129a	Pla2r1
	Gdpd5	Elovl4	Dock4	Cpd	Gldc	Ctsc	Fam13a	Plce1
	Gfra2	Emc9	Dpf1	Cpox	Gli2	Ctsd	Fbln2	Plec
	Gm10432	Eme2	Dpyd	Creb3l2	Glud1	Ctss	Fbln5	Plin4
	Gm11549	Entpd3	Drd5	Cryab	Gm11696	Ctsz	Fbxl7	Pln
	Gm12360	Epb4.1l1	Dscaml1	Ctps	Gm20751	Cx3cr1	Fgd5	Polm
	Gm13298_loc1	Evl	Dtnbp1	Cyb5	Gm266	Cxcl10	Flnb	Ppp1r12a
	Gm13298_loc2	Faim2	Dtwd1	Cyb5r2	Gm2a	Cxcl16	Flt1	Prox2
	Gm13298_loc3	Fam20c	Dusp4	Cyp2j12	Gpam	Cxcl1	Flt4	Ptges3l
	Gm13298_loc4	Fam216a	E030013I19Rik	Cyp3a13	Gpc2	Cxcl2	Fn1	Rasl11a
	Gm13306_loc4	Fam63b	E130008D07Rik	D16Ertd472e	Gpc6	Cybb	Foxl2	Rasl12
	Gm13308_loc1	Fgf11	Efcab6	D7Ertd443e	Gstm3	Cysltr1	Foxq1	Rccd1
	Gm13308_loc4	Fgf18	Efr3a	Dbndd2	Gucy2e	Cyth4	Fyco1	Rcn3
	Gm13446	Flot1	Eid1	Dcps	Gyk	D830030K20Rik_loc2	Fzd6	Rnu11
	Gm1976	Flrt3	Elk1	Ddit4	Gys1	Dab2	Gabpb1	Rock1
	Gm20063	Foxred2	Epha6	Ddrgk1	Hadhb	Dazap2	Gata2	Ror1
	Gm20878_loc1	Frmd7	Ephb2	Deb1	Hdac8	Dclre1c	Gimap4	Samd11
	Gm20878_loc4	Fstl5	Etv1	Degs1	Heph	Dennd1b	Gimap5	Sapcd2
	Gm21586_loc1	Gabarapl1	Evc2	Depdc1b	Hey1	Dennd1c	Gimap8	Serping1
	Gm2694	Gad1	Faah	Desi1	Hif3a	Dhdh	Gltscr1	Sgca
	Gm3230	Gad2	Fam103a1	Dhcr24	Hist1h2bm	Dnase2a	Gm12191	Sh3bgr
	Gm5468	Gatsl2	Fam132a	Diablo	Hsd11b1	Dock2	Gm12250	Sh3pxd2a
	Gm9899	Gfpt2	Fam210b	Dip2a	Hsdl2	Dock8	Gm20748	Six5
	Golga7b	Gipc2	Fam60a	Dixdc1	Htra1	Dram1	Gm5069	Slc19a1
	Gp1bb	Gldn	Fam65a	Dnajb2	Igdcc4	Dse	Gm5	Slc38a11
	Gpr133	Gm10406	Fat4	Dnajc24	Il33	Dsn1	Golim4	Slmap
	Gpr153	Gm14434_loc1	Fbn1	Dpy19l1	Isoc2a	Dtx2	Gpcpd1	Smad6
	Gpr26	Gm14434_loc4	Fbn2	Dusp15	Ivd	E230029C05Rik	Gpr116	Snora16a
	Gpr88	Gm15612	Fgf10	E130308A19Rik	Kcng4	Ebi3	Gpr4	St5
	Grik3	Gm1604b_loc1	Figf	Ebp	Kifc5b	Egr2	Gpx7	Susd2
	Grm2	Gm3020_loc1	Fkbp1a	Eef1d	L2hgdh	Ehd1	Grk5	Susd5
	Grm8	Gm3494_loc2	Fkbp5	Efcab14	Lgi4	Ehd4	H2-Q4	Tagln
	Gsg1l	Gm5087	Fndc4	Efnb3	Lgr4	Elmsan1	H2-T24	Tgfb1i1
	Gtdc1	Gm5607	Foxo6	Elovl1	Lpcat3	Eml3	H2-T9	Tgfb3
	Gucy2g	Gm5796	Fras1	Elovl6	Lrig1	Emr1	Hba-a2_loc1	Tmem231
	Hbq1a	Gm9962	Ftx	Eml1	Lrp10	Epsti1	Hba-a2_loc2	Tnxb
	Hbq1b	Gnas	Gabbr1	En2	Lrp4	Ethe1	Hbb-bs	Tpm1
	Hkdc1	Gng4	Gabra5	Endod1	Lrrc16a	Evi2b	Heg1	Tpm2
	Hs3st2	Gnl1	Gal3st3	Enoph1	Lrrc2	F13a1	Hilpda	Trabd2b
	Htr1f	Gnl3l	Galnt16	Enpp4	Lrrc8a	Fau	Hipk3	Traf3ip2
	Htr2a	Got2	Galnt3	Enpp6	Lsamp	Fbxw4	Hist4h4	Tshr
	Igsf21	Gpr123	Gapdh	Epb4.1l3	Luzp2	Fcer1g	Hmbox1	Uba2
	Igsf9	Gpr176	Garem	Epn2	Lxn	Fcgr1	Hmcn1	Vstm4
	Il12a	Gpr3	Gm10649	Erbb3	Mapkapk3	Fcgr2b	Hmgcs2	Whrn
	Il1rapl1	Gria4	Gm10664	Erf	March2	Fcgr3	Hspa12b	Wnt5b
	Il1rapl2	Grik1	Gm10754	Ermn	Mfap3l	Fcna	Icam2	Wtip
	Ildr2	Grik2	Gm12070	Ermp1	Mmgt2	Fcrls	Ier5l	Zak
	Ipcef1	Grip1	Gm13315	Fads6	Mpv17l2	Fermt3	Ifit1	Zbtb10
	Islr2	Grpr	Gm15706	Fah	Muc1	Fgd2	Ifnar1	Zc2hc1a
	Josd1	Hdac6	Gm1653	Fam102a	Nadk2	Fmo5	Igf1r	Znf41-ps
	Kazald1	Hdac9	Gm20754	Fam122b	Nat6	Fndc3a	Igfbp3
	Kcnh1	Hdgfrp3	Gm21949	Fam173b	Nat8	Fnip2	Iigp1
	Kcnh4	Hexim2	Gm3086	Fam178b_loc2	Ncan	Folr2	Il1r1
	Kcnh5	Hmga1-rs1	Gm3696	Fam222a	Nckap5	Frrs1	Il2rg
	Kcnh7	Hmgb3	Gm4926	Fam57a	Nim1	Ftl1	Inpp1
	Kcnj11	Hmgcll1	Gm5512_loc2	Fam83d	Nphs1	G530011O06Rik	Insr
	Kcnj9	Hrh2	Gm996	Fbxo32	Ntsr2	Galnt12	Irf9
	Kcnk4	Htr2c	Gnaq	Fbxo7	Oat	Gdf15	Isyna1
	Kcns1	Htr3a	Gpd2	Fdps	Pag1	Gdpd3	Itm2a
	Kcnt1	Htr5a	Gpr151	Fez1	Paqr7	Gins2	Itpr3
	Kcnt2	Iglon5	Gpr161	Fgd3	Paqr8	Gm10336	Itprip
	Kifc2	Igsf10	Gpr25	Fhdc1	Pcdhgc3	Gm13139_loc1	Kank3
	Klhdc8a	Igsf3	Gpr39	Fign	Pced1b	Gm13139_loc2	Kank4
	Klhl1	Impact	Gpr45	Fmnl2	Pdgfrl	Gm13476	Kcne3
	Klhl40	Inadl_loc1	Gpr63	Fnbp1	Peli2	Gm14548	Kcnq1
	Krt12	Isoc1	Gpr64	Fnta	Pgm2	Gm20605	Kcp
	Krt222	Itga3	Grasp	Foxn2	Polr3h	Gm2382	Kctd10
	Lars2	Kcna3	Grem1	Frmd8	Ppp1r14b	Gm5086	Kdr
	LOC100861978_loc3	Kcnc1	Grid1	Fth1	Ppp1r3d	Gm6377	Kif23
	LOC100861978_loc4	Kcnd3	Grin2a	Gal3st1	Ppp1r3g	Gm8615	Kif26a
	Lpcat4	Kcnh2	Grina	Galnt6	Prdx6b	Gmfg	Kif5b
	Lrrk2	Kcnip1	Gse1	Gamt	Prkd1	Gnpda1	Kitl
	Lsm11	Kcnmb2	Gstm6	Ghdc	Proca1	Gns	Klf11
	Ly6g6e	Kctd6	H2-DMa	Gjb1	Ptplb	Gp49a	Klf3
	Mapk11	Kctd8	Has3	Gjc2	Rab34	Gpr160	Klhl5
	Mapk12	Klhdc2	Hectd2	Gjc3	Ranbp3l	Gpr183	Lamb1
	Mat2b	Klhl29	Hs6st3	Glod4	Rasa2	Gpr34	Lats2
	Mctp1	Klhl32	Htr4	Gm10373	Rb1	Gpr65	Layn
	Medag	Krt73	Htr5b	Gm10863	Rbm20	Gpx3	Lef1
	Mef2c	Lancl3	Hunk	Gm12530	Rcn2	Grn	Lmbr1l
	Mgat4c	Ldoc1	Ido2	Gm13363	Relt	H2-Aa	Lnx2
	Mgst3	Lhfpl3	Ifngr2	Gm16515	Rgma	H2-Q10	Lrch1
	Mir218-1	Lhfpl5	Igbp1b	Gm9895	Rgs20	H2-Q2	Lrrc8c
	Myh3	Lig1	Insl5	Gna12	Rlbp1	Havcr2	Ltbp4
	Myl4	Limk1	Irak1bp1	Gng7	Rnf180	Hck	Luzp1
	Myrip	Lrp12	Itgbl1	Gng8	Rom1	Hcls1	Ly6c1
	Necab3	Lypd6	Jph1	Golga7	Scara3	Hexa	Ly6c2
	Negr1	Lysmd4	Jph4	Gpd1	Sdsl	Hexb	Ly6f
	Neu2	Maged2	Kbtbd11	Gpr155	Sesn3	Hist1h2ae	Ly75
	Nkiras1	Magee1	Kcna4	Gpr37	Skida1	Hist1h3i	Macf1
	Nkx3-1	Magi1	Kcnb2	Gpr62	Slc12a9	Hist2h2bb	Man2a1
	Nme1	Map3k9	Kcng2	Grb14	Slc13a3	Hk2	Maoa
	Nmnat3	Map7d2	Kcnq3	Grhpr	Slc18b1	Hk3	Map3k3
	Npnt	Mapk8	Klf16	Gsn	Slc1a4	Hmha1	Map4k2
	Ntn5	Mapk9	Klhl22	Gss	Slc25a20	Hmox1	Megf6
	Ntsr1	March9	Klhl3	Gstp1	Slc25a33	Hpgd	Mfsd7c
	Numb	Mcf2	Klk7	Gyg	Slc26a6	Hpgds	Midn
	Nxph3	Mgat5b	Krt2	Haus3	Slc27a1	Hps3	Mill2
	Ocm	Micu3	Krt79	Haus5	Slc30a10	Hvcn1	Mknk2
	Opn3	Mid2	Ksr1	Hcn2	Slc36a2	Ier5	Mmrn2
	Oprk1	Mme	Lct	Hint3	Slc46a1	Ifi202b	Mospd1
	Osbp2	Mrap2	Lenep	Hip1r	Slc6a11	Ifi203	Mxd4
	Osbpl1a	Mum1l1	Lmo1	Hipk2	Slc7a11	Ifi204	Myct1
	Otud3	Myh13	Lmo7	Hist1h2be	Slitrk2	Ifi27l2a	Myl12b
	Ovol2	Myo16	Lor	Hist1h2bh	Snord42b	Igsf6	N4bp3
	Pacs1	Myo3b	Lphn3	Hist1h2bn	Snta1	Ikzf1	Nampt
	Pak1	Mypop	Lrfn2	Hmgcs1	Spire1	Il10ra	Nasp
	Pak7	Nalcn	Lrrc73	Hn1l	Spry2	Il16	Nebl
	Pcdh7	Nap1l3	Lrrc7	Hs3st1	Spry4	Il18bp	Nmi
	Pcdhac1	Nap1l5	Lrrn2	Hsd17b10	Src	Il1a	Nomo1
	Pcp4	Neb	Lrrn4	Hsd17b12	Stard6	Il1b	Nostrin
	Pcsk5	Necab1	Lypd1	Hsd17b7	Sycp2	Il4ra	Noxo1
	Pde1b	Necab2	Lzts3	Ick	Tfcp2l1	Inpp5d	Oasl2
	Pde8b	Neto1	Mageb16	Il12rb1	Thbs4	Irak4	Pabpc1
	Pdzrn3	Ngf	Mageb16-ps1	Il1rap	Tm7sf2	Irf5	Palmd
	Pfkp	Nkrf	Magee2	Il23a	Tmem129	Irf8	Pcdh12
	Pi4ka	Nnmt	Map4	Ilvbl	Tmem136	Itgam	Pcdh1
	Pip5k1c	Npas1	March3	Itgad	Tmem218	Itgb2	Pecam1
	Plk5	Npy	Mast3	Josd2	Tmie	Itsn1	Pelo
	Pnma1	Nrip3	Matk	Kat2b	Tprkb	Jmjd1c	Pggt1b
	Pou6f1	Nrtn	Matn2	Kcna1	Trps1	Kdm2b	Pglyrp1
	Pou6f2	Nudt11	Mc4r	Kctd13	Ttyh1	Khk	Pgm1
	Pparg	Nxph1	Mchr1	Kif13a	Txndc5	Lair1	Pgm5
	Ppm1l	Obsl1	Meg3	Kif13b	Ubiad1	Laptm5	Piezo2
	Prdm8	Optn	Megf11	Kif19a	Ugp2	Lat2	Pik3r6
	Prkacb	Osbpl8	Megf9	Klhl2	Usp43	Lcp1	Pir
	Prkg2	Oxr1	Mei4	Klk6	Usp51	Lcp2	Pkd2
	Prrt2	Oxtr	Miat	Kndc1	Utp14b	Leprel1	Pkn3
	Prrt3	Pafah1b3	Mical2	Krcc1	Wasf3	Lgmn	Plp2
	Psmb10	Pam	Mir22hg	Lcorl	Xpr1	Lilra5	Podxl
	Ptprk	Panx1	Mkl1	Lgi3	Zdhhc18	Lilrb4	Polk
	R3hdm2	Pappa	Mpp6	Limch1	Zfp219	Lpxn	Poll
	Rangap1	Parm1	Msra	Lmf1	Zfp687	Lrmp	Ppfibp1
	Rap1gap2	Pcdha6	Mst1r	Lsm5	Zmpste24	Lrp6	Pqlc1
	Rasgef1c	Pcdhb13	Mtus2	Lss	Znrf3	Lst1	Prkd2
	Rprm	Pcdhb3	Myh7	Ly6g6f		Ly86	Prnd
	Rps6ka3	Pclo	Naa38	Lzts2		Ly96	Prom1
	Rragd	Pdxk	Napg	Mag		Lyl1	Proser2
	Rspo1	Pebp1	Nat14	Malat1		Lyve1	Psme2b
	Rtl1	Peg13	Nbea	Mal		Lyz1	Ptpn12
	Rxfp2	Peg3	Nckap1	Map6d1		Lyz2	Ptprb
	Samd12	Peg3os	Ncoa7	Map7		Maf	Ptprr
	Scn4b	Pip5kl1	Ndst3	Mapk3		Maml1	Pvr
	Scube1	Pitpnm1	Ndst4	March8		Man1c1	Rai14
	Sdk2	Plekhb2	Nedd4l	Masp1		Man2b1	Ramp2
	Sec16b	Plekhd1	Nlgn1	Mbp		Map3k14	Rapgef4
	Sema3a	Plxna3	Nos1ap	Micall1		Mapkapk2	Rasip1
	Sema5b	Pm20d2	Nos1	Mir1897		Marcks	Rbl1
	Shf	Pnoc	Npas2	Mobp		Masp2	Reck
	Skap1	Podxl2	Npbwr1	Mog		Mb21d1	Rgl2
	Slc16a11	Polr2m	Npdc1	Mon2		Mbnl1	Rhbdl2
	Slc24a2	Pomgnt2	Nphp4	Mpc1		Mcfd2	Rims1_loc2
	Slco4c1	Ppif	Npr3	Mpp5		Mettl20	Rnf125
	Slit2	Ppm1h	Nr4a2	Mpst		Mfsd1	Robo4
	Sox5	Ppp1r26	Nrip1	Mtm1		Mgl2	Rpl11
	Srpx2	Ppp1r2	Nsun7	Mtmr10		Milr1	Rpl23
	Sstr2	Prmt2	Ntn3	Mvk		Mir1903	Rpl27
	St3gal5	Prrt4	Ntng1	Myrf		Mir692-1	Rpl38
	Stard10	Ptger2	Ogfod1	Nacad		Mki67	Rpl41
	Stat4	Pthlh	Onecut2	Nek3		Mknk1	Rpl9
	Strbp	Ptpn20	Orai2	Nfasc		Mlxipl	Rps18
	Stx1a	Ptpro	Osbpl6	Nfe2l3		Mnda	Rps19
	Sult2b1	Pttg1	Otub2	Ninj2		Mocos	Rps26
	Tbr1	Purb	Palm3	Nipa1		Mpeg1	Rps6
	Tcap	Pvrl4	Pcdh19	Nipal4		Mpp1	Rrp8
	Tex40	Rab3b	Pcdhb7	Nipsnap3b		Mrc1	Sbno2
	Tiam2	Rab6a	Pck2	Nkain1		Ms4a6b	Scarb1
	Tle4	Racgap1	Pde10a	Nkain2		Ms4a6c	Scarf1
	Tmem132a	Rassf5	Pfn2	Nkx2-2os		Ms4a6d	Scube2
	Tmem132d	Rbp4	Pianp	Nkx6-2		Ms4a7	Sema7a
	Tmem178	Reln	Pip4k2c	Nmral1		Msr1	Serpinb9
	Tmem215	Resp18	Pip5k1a	Npsr1		Mtr	Sgms1
	Tmem40	Rhbdl1	Pkp2	Nrbp2		Myo1f	Sgpp2
	Tmem74b	Rhov	Pla2g4b	Nt5e		Nagpa	Sh2d3c
	Tnnc1	Rimklb	Plch2	Nudt1		Ncf1	Sh3d21
	Tpbg	Rnf14	Plcz1	Olig1		Ncf2	Sh3glb1
	Trhde	Rpp25	Plxna1	Omg		Ncf4	She
	Trhr	Rprl3	Plxnc1	Opalin		Nckap1l	Shroom1
	Tsnax	Rps6ka6	Pnmal1	Otud7b		Ncoa3	Sigirr
	Tspan11	Rufy3	Pole4	P4hb		Ndst2	Sipa1l2
	Ttl	Rxfp1	Pou3f1	Pacs2		Nfam1	Slc16a1
	Txnrd2	Rxfp3	Ppapdc2	Papss1		Nfatc2	Slc22a8
	Uchl5	Rxra	Ppfia2	Pard3		Nfkbid	Slc25a24
	Usmg5	Samd10	Ppp1r14c	Pcbp4		Nfxl1	Slc30a1
	Vopp1	Samd14	Ppp4r4	Pcdh9		Nhlrc3	Slc35f2
	Vwa5b2	Sarm1	Prickle2	Pcyt2		Ninj1	Slc38a5
	Wisp1	Scn5a	Prkab2	Pde4b		Nlrp3	Slc3a2
	Wnt10a	Scn9a	Prkag2	Pdlim2		Nnt	Slc6a20a
	Zfp367	Sema4g	Prnp	Peg12		Npl	Slc6a6
		Sema6c	Psd3	Pex2		Nrros	Slc7a1
		Setd7	Psrc1	Pfkfb3		Nuak2	Slc7a5
		Sfrp2	Ptprs	Phc1		Orai1	Slco1a4
		Sh3rf3	Ptpru	Phlda3		Osbpl11	Slco5a1
		Shd	Pwwp2b	Phlpp1		P2rx4	Smad1
		Shh	Pxdn	Piga		P2rx7	Smc4
		Shisa9	Pygo1	Pigz		P2ry12	Smurf2
		Slc10a4	Rab3d	Pik3c2b		P2ry13	Snai2
		Slc1a6	Rab3ip	Pkd2l1		P2ry6	Snora75
		Slc25a3	Rae1	Plcl1		Pacsin2	Sox17
		Slc27a2	Rap2b	Plekha1		Paox	Sox18
		Slc32a1	Rapgefl1	Plekhf1		Parvg	Sox4
		Slc35d3	Rasal1	Plekhh1		Pde3b	Sox7
		Slc35g2	Rbbp7	Pllp		Pf4	Sp1
		Slc39a6	Rbfox2	Plp1		Phf15	Spock2
		Slc41a3	Rbm43	Pmvk		Pik3cd	Sptbn1
		Slc5a6	Rem2	Polr3e		Pik3cg	Srgap1
		Slc5a7	Retn	Pop4		Pik3r5	St6galnac2
		Slc7a3	Rgs11	Ppap2c		Pira4	St8sia4
		Slc8a3	Rnf150	Ppp1r16b		Pirb	Stap2
		Slc9a6	Rnf165	Prim2		Pisd-ps3	Stard4
		Slc9a7	Rock2	Prima1		Pkn1	Stat1
		Sln	Rogdi	Prob1		Pla2g15	Stk38
		Snhg4	Rps6kl1	Ptch1		Plagl2	Stra6
		Snx16	Rpusd1	Ptgds		Plau	Stt3a
		Snx31	Rspo2	Ptpdc1		Plcg2	Svil
		Socs5	Rtf1	Ptpla		Pld4	Tap1
		Sp8	Runx1t1	Ptprd		Plek	Tapbpl
		Sp9	Runx2	Pxmp4		Pmf1	Tbc1d2
		Sst	Rxrg	Qdpr		Pnrc1	Tcf3
		Steap2	Samd5	Rab33a		Pola1	Tcf7
		Stk32a	Sema6b	Rab33b		Ppcdc	Tdrp
		Sv2a	Sept9	Rab37		Ptafr	Tead2
		Syndig1l	Serpina3c	Ralgds		Ptplad2	Tek
		Synpr	Serpina3g	Rap1a		Ptpn18	Tes
		Tacr1	Serpina3h	Rbpjl		Ptpn6	Tfrc
		Tcerg1l	Sertm1	Rcbtb1		Pxn	Timeless
		Tcf4	Sez6l	Rdh11		Pycard	Tjp1
		Thsd7a	Sh3bp5	Rdx		Pyroxd2	Tmem184b
		Tmem132e	Sh3rf1	Rftn1		Rab32	Tmem252
		Tmem53	Shank2	Rfxank		Rab39	Tmem88
		Tmem65	Sipa1l3	Rhou		Rab3il1	Tmod3
		Tmem91	Slc16a14	Rhpn2		Rab43	Tnfrsf23
		Tnfsf13b	Slc26a4	Rnf122		Rab8b	Tnfsf10
		Tnnt1	Slc4a7	Rnf135		Rac2	Tpd52l1
		Tox2	Slc9a2	Rnf13		Rad51ap1	Tpk1
		Tox3	Slc9a4	Rnf141		Rbpj	Tspan18
		Trim62	Slit1	Rnf43		Rcan1	Ttc32
		Trim67	Slitrk3	Rnf7		Rel	Unc45b
		Tspyl4	Slitrk5	Rnls		Renbp	Ushbp1
		Ttc39a	Snhg10	Rtkn2		Rgs1	Usp18
		Ttc39b	Sorl1	Rtkn		Rgs2	Vegfc
		Ubash3b	Sowaha	S1pr5		Rhoh	Vgll4
		Ubfd1	Speg	Sass6		Rilpl2	Vsig10
		Ubxn2a	Spin1	Sbds		Rnasel	Vwa1
		Usp13	Spink8	Sc5d		Rnf19b	Zap70
		Usp28	Srgap3	Scarb2		Rnu12	Zfp69
		Usp29	Sstr3	Sccpdh		Rp2h	Zfp820
		Vash2	Sstr4	Scd3		Rpl35a	Zic3
		Vstm2a	Ssx2ip	Scd4		Rplp1
		Vstm5	St7	Sec11c		Rrp1b
		Vwc2	St8sia3	Sec14l5		Sash3
		Wdr6	Stim2	Secisbp2l		Scel
		Wif1	Stxbp5	Sema3d		Scpep1
		Xkr6	Sub1	Sept7		Selplg
		Zbtb16	Sult5a1	Sept8		Serpinb8
		Zfp385a	Syne1_loc1	Serinc5		Sgpl1
		Zfp385b	Syngap1	Serpind1		Sgsh
		Zfp57	Syt17	Sgk2		Sh2b2
		Zfp618	Tacr3	Sh3gl3		Sh2b3
		Zfp941	Tanc1	Sirt2		Sh3bp1
			Tbata	Slain1		Shcbp1
			Tceal3	Slc22a23		Siglech
			Tcf20	Slc25a10		Skap2
			Tenm4	Slc25a1		Sla
			Thrb	Slc25a38		Slamf9
			Thsd7b	Slc35a2		Slc15a3
			Tmem150c	Slc44a1		Slc16a6
			Tmem200a	Slc45a3		Slc2a5
			Tmem74	Slc48a1		Slc37a2
			Tmem8b	Slc5a11		Slc38a6
			Tnfrsf25	Slco3a1		Slc7a7
			Tnr	Slpi		Slc9a9
			Traip	Smad7		Slfn2
			Trank1	Smco3		Snord17
			Trio	Snx15		Snx2
			Ttc19	Specc1		Snx5
			Tubb2a-ps2	Speer7-ps1		Sp110
			Tub	Spg20		Spi1
			Uhrf1bp1l	Sptlc1		Spidr
			Unc13b	Srd5a1		Srgap2
			Unc79	Srpk3		Ssh2
			Usp27x	St18		Stab1
			Usp46	Stmn4		Stag3
			Wasl	Strn		Stk3
			Wbscr17	Stxbp3b		Susd1
			Wfs1	Suv420h2		Susd3
			Wipf3	Taf13		Syk
			Wscd2	Taldo1		Tagap1
			Xkr4	Tceanc		Tagap
			Ydjc	Tesk2		Tbxas1
			Ypel1	Tfeb		Tfec
			Ywhaz	Thbs3		Tgfbi
			Zc3h12b	Tjap1		Tgfbr1
			Zcchc16	Tll2		Tln2
			Zfp189	Tm7sf3		Tlr13
			Zfp251	Tmcc2		Tlr2
			Zfp462	Tmcc3		Tlr7
			Zfp667	Tmeff1		Tmco4
			Zfp831	Tmeff2		Tmem106a
			Zfp92	Tmem117		Tmem119
			Zranb3	Tmem125		Tmem86a
			Zscan18	Tmem141		Tmem8
			Zswim5	Tmem151a		Tnfaip8l2
			Zyg11b	Tmem159		Tnf
				Tmem189		Tnfrsf11a
				Tmem254b_loc1		Tnfrsf1b
				Tmem254b_loc2		Tnfsf9
				Tmem254b_loc3		Trem2
				Tmem81		Trim21
				Tmem88b		Tslp
				Tmprss5		Tubb6
				Tnfaip6		Tuft1
				Tnni1		Twf1
				Tpd52		Tyms
				Tprn		Tyrobp
				Tradd		Uap1l1
				Trf		Ugt1a2
				Trim13		Ugt1a7c
				Trim36		Unc93b1
				Trim59		Vav1
				Tspan2		Vcan
				Tubb4a		Wdfy4
				Tulp4		Wfdc17
				Txndc16		Wsb1
				Txndc17		Wwp1
				Ugt8a		Xlr
				Usp6nl		Zc3h12c
				Vangl2		Zfp110
				Vmp1		Zfp568
				Wfdc18		Zfp710
				Wfikkn2		Zswim6
				Wipi1
				Wls
				Wnk1
				Wnt3
				Wrap53
				Yif1a
				Ypel2
				Ywhaq
				Zdhhc12
				Zdhhc20
				Zdhhc9
				Zfhx2os
				Zfp14
				Zfp276
				Zfp488
				Zfp740
				Zscan29

## Sheet: TableS3
	Table S3. Genes identified as differentially detected between S1 excitatory neuronal nuclei or cells.
	Over-represented in Nuclei					Over-represented in Cells
	Gene	p Value	Average Diff (Log Value)			Gene	p Value	Average Diff (Log Value)
**	Zfp599	1.35887e-87	-6.42066		**	Scara5	7.99615e-107	7.24098		**Boxes indicate genes used for heatmap (Fig. 5b)
	Gm13427	6.5499e-85	-4.82508			Itga1	6.35322e-93	7.42135
	Gm42826	7.64695e-85	-3.34988			Catsperd	3.35889e-90	6.56119
	Tbc1d30	1.32636e-66	-3.32216			C6	1.92803e-83	5.82549
	Agps	9.31652e-65	-3.02128			Tnfrsf8	5.40424e-79	5.79702
	Gm44029	9.34073e-65	-3.18876			Gm26893	4.7823e-65	4.53601
	Vmn2r63	5.34312e-64	-4.38294			Calm1	2.61168e-62	3.40725
	B3gnt5	7.11556e-63	-3.25507			AY074887	2.2964e-61	4.08604
	Slc34a2	4.18953e-62	-3.5525			Plekhg1	2.81719e-61	4.37396
	Oser1	4.09175e-60	-3.85689			Uty	3.2895e-61	4.1999
	Tarm1	7.82463e-58	-3.83309			5830416I19Rik	3.7653e-61	3.63964
	Dna2	9.97488e-58	-3.79763			Gm28848	4.84615e-61	3.22574
	Loxl3	1.10364e-57	-2.9871			Rasef	3.86821e-60	4.23516
	Nepn	1.02444e-49	-4.84425			RP24-238P16.1	1.33435e-58	4.48979
	Art5	9.31119e-49	-2.50451			Hsp90ab1	4.81031e-58	3.06107
	Sox30	1.21296e-48	-2.56627			Gm43158	2.67241e-56	4.23738
	Slc22a19	1.9332e-48	-1.82358			Tprg	2.81929e-55	3.53514
	Hyal5	1.57973e-47	-2.42492			Prrg1	7.88269e-55	3.47992
	Trim50	3.21319e-46	-1.60252			Calm3	9.63505e-55	2.57511
	B230112J18Rik	1.03245e-45	-1.9594			Plscr4	1.22528e-54	2.79816
	Map3k7cl	1.482e-43	-1.96472			Greb1	1.52962e-54	2.81293
	Zbbx	2.79867e-43	-1.62866			Sub1	5.43449e-54	3.36273
	Bhmt2	1.20488e-42	-1.89083			AV064505	7.90131e-54	3.1268
	Gen1	1.3039e-42	-2.15601			Atp6v1e1	8.83492e-54	3.6563
	Clybl	1.86383e-42	-1.53724			Cdh23	1.47798e-53	3.21165
	Ccdc50-ps	3.27496e-42	-1.72592			Gm20442	3.11169e-53	4.31692
	Gm4577	1.08784e-38	-1.24456			H2-K1	5.35537e-52	3.63333
	Apol7a	1.57416e-38	-3.95558			Atp6v1d	1.50683e-51	2.58851
	Gm11739	2.00847e-38	-1.675			Ndufa4	2.99241e-51	4.16971
	Best3	2.04474e-38	-2.01148			Twist2	3.17902e-51	3.35702
	Fam169a	5.05928e-38	-1.4741			Gm12596	4.73232e-51	2.68314
	Gulo	3.21876e-37	-1.80246			Fam186a	1.8794e-50	4.25813
	Apobec3	6.18273e-37	-1.78056			Ghitm	2.1147e-50	3.20667
	Gm12603	3.86487e-36	-1.49937			Cox7a2	6.44677e-50	3.64405
	Gata6	6.00469e-36	-1.9845			Atp5a1	9.33692e-50	2.43559
	Gm43027	2.77278e-35	-1.13409			Rbp1	1.09572e-49	3.23147
	Gm14546	1.69912e-34	-1.43667			Aldoa	1.52472e-49	3.36589
	n-R5-8s1	1.0968e-32	-3.02442			Akr1a1	2.49929e-49	2.69691
	Wif1	1.22801e-32	-2.3458			Serinc1	9.31954e-49	3.12991
	Cpn1	5.02876e-32	-1.3847			Mdh1	1.38537e-48	3.42103
	Bcl2l10	1.73406e-31	-1.884			Lmx1a	1.38879e-48	3.12463
	Ebf2	2.08743e-31	-1.56907			Gabarapl1	3.91177e-48	2.55285
	Pinlyp	4.72518e-31	-1.50131			Pfn2	7.28302e-48	2.9953
	9630028H03Rik	1.5214e-29	-1.11183			Eef1a1	7.29441e-48	4.68948
	Gm9286	4.49839e-29	-1.29304			Slc25a4	1.42513e-47	1.87611
	Hmmr	5.42715e-29	-1.12529			Gm11454	1.67476e-47	4.50341
	4930532G15Rik	8.01023e-29	-1.10005			Smim14	1.97769e-47	3.76161
	4930568D16Rik	8.76054e-28	-1.66035			Skint4	2.348e-47	2.49717
	Zfp799	8.80192e-27	-1.13727			M1ap	1.31734e-46	3.2678
	Naip5	1.80104e-26	-1.46687			Mdh2	2.89449e-46	2.72963
	Srpx	2.08176e-26	-1.42969			Pter	6.1212e-46	4.17921
	Gm7298	2.61632e-26	-2.02978			2010107E04Rik	1.06907e-45	4.61461
	Leng8	6.62626e-26	-2.60648			Ppp2r1a	2.72281e-45	2.97791
	A430010J10Rik	7.2526e-26	-1.37754			Atp5g3	4.50853e-45	3.18824
	Diaph3	8.26606e-26	-1.01921			Tpi1	1.44635e-44	4.36051
	Swap70	9.34054e-26	-1.16479			Ldha	1.88444e-44	3.74463
	Gm26843	2.3176e-25	-1.08744			Tmsb4x	2.64073e-44	4.12967
	Thg1l	2.36906e-25	-1.20174			Cox6c	3.69971e-44	3.10762
	Smpdl3b	4.33479e-25	-1.01814			Tubb2a	3.73642e-44	4.12584
	Mtfr2	4.72618e-25	-2.88886			Npffr1	4.64558e-44	3.05671
	Gm29570	8.19662e-25	-1.30795			Gzmm	6.7492e-44	2.69638
	Padi6	1.33324e-24	-1.32157			Trp63	1.00891e-43	3.26466
	Gm10658	2.12614e-24	-2.34622			Atxn7l3b	1.09503e-43	2.99618
	Slx1b	2.39424e-24	-1.402			Atp5j	1.32098e-43	3.33012
	Gm42709	2.70815e-24	-1.11752			Ywhag	3.14798e-42	2.16092
	Aox4	8.76349e-24	-1.23232			Uqcr10	1.52702e-41	3.53894
	Pik3ip1	1.63143e-23	-1.02661			Atp5e	1.72546e-41	2.79319
	5031414D18Rik	1.86159e-23	-2.07319			Atp6v0e2	1.92381e-41	2.72161
	Stk31	2.56085e-23	-2.3502			Ubl5	2.47903e-41	2.56246
	Slc27a5	3.74021e-23	-1.11154			Fth1	4.00566e-41	2.69646
	4932411K12Rik	1.28175e-22	-1.02985			Tuba4a	5.0533e-41	3.52335
	Plvap	1.59629e-22	-1.69383			Purb	1.22879e-40	2.81877
	Slc29a3	7.04211e-22	-1.14512			Ndufa1	1.24762e-40	4.53029
	Adgrl1	1.06887e-21	-2.66646			Timm8b	1.44262e-40	2.24293
	Rab27a	1.56428e-21	-2.02154			Ndufa5	1.67585e-40	3.18401
	Dlgap3	1.88584e-21	-2.09116			Sh3bgrl3	1.7074e-40	4.14309
	Pms1	2.36613e-21	-1.00246			Arl6ip1	2.14539e-40	2.4875
	Gm3764	4.44431e-21	-1.95361			Uqcrq	2.63377e-40	2.83532
	Gm13067	1.03783e-20	-1.47			Timm13	3.31205e-40	3.00137
	Bmp6	1.29327e-20	-1.59422			Gm14055	4.68677e-40	1.9127
	1700040L02Rik	2.48145e-20	-1.69926			Atp5j2	5.97098e-40	3.1298
	Klhl10	4.96953e-20	-1.89371			Stmn2	5.97627e-40	2.66072
	Pxk	7.47566e-20	-1.59645			Cdc42	7.39278e-40	1.96649
	Olfr93	1.38729e-19	-1.03612			Gm26825	1.03916e-39	3.73592
	Rtn4r	1.65447e-19	-2.3835			Napb	1.26204e-39	2.29999
	Gm26573	3.62338e-19	-3.67934			Dynll1	2.33622e-39	3.89994
	1700049J03Rik	4.24033e-19	-1.10818			Glis1	2.88086e-39	2.02744
	0610040J01Rik	6.44293e-19	-1.53293			Tceb2	3.23684e-39	3.10484
	Tmem145	8.35149e-19	-3.02263			Mir6236	4.54598e-39	3.17833
	Kantr	1.75802e-18	-1.51876			Usmg5	8.10551e-39	2.99358
	Miat	3.6804e-18	-1.57808			Gm10269	9.37913e-39	4.25537
	Zfp395	6.04726e-18	-1.69136			Wbp5	1.09489e-38	3.42678
	Cabp1	7.72558e-18	-1.87419			Ldhb	1.17695e-38	2.88968
	Gm15506	9.94648e-18	-1.60712			Ndufa2	1.23016e-38	3.72911
	Slc25a43	1.06311e-17	-1.19809			Hsbp1	1.52745e-38	3.06964
	Oaz3	1.12001e-17	-1.7346			Rpl38	1.62663e-38	3.73601
	Atxn7l1	1.47169e-17	-1.33576			Hint1	4.18466e-38	2.82024
	Ptprq	1.7879e-17	-1.41079			Atp5b	6.18916e-38	1.98815
	Poln	2.3384e-17	-1.34781			Higd2a	8.12816e-38	2.62447
	Ccnb3	4.55119e-17	-1.70242			Cemip	8.54159e-38	1.20877
	Otof	9.15064e-17	-1.14293			Atp6ap2	9.44215e-38	2.70408
	Fyn	1.14237e-16	-1.52702			Sdhd	1.63027e-37	3.827
	Ncor2	1.83835e-16	-1.79255			Tagln3	2.07449e-37	3.13388
	Efcab6	4.03863e-16	-2.92107			Mat2b	2.14358e-37	2.83155
	4930599N23Rik	5.08003e-16	-1.46839			Chst13	2.23007e-37	1.84371
	Gm1661	9.58163e-16	-2.82168			Rps9	2.26489e-37	3.38618
	F8	1.12021e-15	-1.41257			Cox7c	2.42719e-37	2.95707
	Ctse	1.58282e-15	-1.10947			Rps3	3.14317e-37	3.35935
	Taco1	1.92974e-15	-1.72765			Ndufs6	3.65061e-37	3.21446
	Zfp937	2.13282e-15	-1.4267			Coa3	4.26592e-37	2.89286
	Srrm3	3.28604e-15	-1.41416			Atp5k	5.6444e-37	1.98146
	Simc1	3.47994e-15	-1.65567			Gtf2h5	5.72897e-37	3.72462
	Ttll11	4.08724e-15	-1.24902			Atp6ap1	6.10516e-37	2.01204
	Gm21811	6.90896e-15	-2.34879			Ndufb8	6.50104e-37	4.15068
	Plcd1	1.43862e-14	-1.18043			Nfe2l1	7.77873e-37	1.97105
	1700111N16Rik	1.4391e-14	-1.02618			Gm10039	1.19612e-36	4.17908
	Gm28140	1.6432e-14	-1.48397			1700020I14Rik	1.20118e-36	3.03266
	Siah3	1.81586e-14	-3.60412			Eef1b2	1.42816e-36	3.36854
	Lrfn2	1.8253e-14	-1.94791			Serbp1	1.99456e-36	2.21312
	Fmnl1	1.88849e-14	-2.07392			Uqcr11	2.06172e-36	2.79715
	Tesk2	2.00746e-14	-1.36955			Rps19	2.12719e-36	3.31369
	Sim2	2.01061e-14	-4.37129			Ndufb9	2.29695e-36	2.54946
	6820431F20Rik	2.20176e-14	-1.59268			Nop10	2.45561e-36	3.03777
	Gm38224	3.77571e-14	-1.22517			Ndufc1	2.74068e-36	3.27697
	B4galt1	3.89701e-14	-1.50718			Cnbp	2.85649e-36	2.29162
	Rybp	4.7524e-14	-1.57379			2410015M20Rik	3.96001e-36	3.04483
	Olfm2	5.21915e-14	-1.93424			Rps14	4.73269e-36	3.17477
	Plekhf2	5.5715e-14	-1.0149			Eif1ax	5.06048e-36	2.79847
	Rhod	7.20436e-14	-1.06377			Ywhae	6.24001e-36	1.94485
	1700028M03Rik	7.40438e-14	-1.44064			Rps29	6.29336e-36	2.20394
	Vmn2r87	8.27915e-14	-1.8732			Ndufa8	6.68225e-36	3.42246
	Dph1	9.10257e-14	-1.61992			Rps7	7.86935e-36	3.15909
	Vwa5b1	1.08004e-13	-1.57432			Cisd1	1.52075e-35	3.5116
	Dnmt3b	1.23944e-13	-1.25642			Atp5f1	1.68902e-35	2.31129
	Fam78b	1.74953e-13	-1.80713			Tubb5	1.69474e-35	2.97831
	Bmp1	1.86598e-13	-2.06313			Hmgcs1	1.85968e-35	3.47255
	Pkd1	1.95284e-13	-1.40043			Alpl	2.12058e-35	2.24844
	Ubxn11	2.08781e-13	-1.9507			Tmem30a	2.33475e-35	2.73331
	Irf3	2.24618e-13	-1.23956			Arhgap31	4.92385e-35	2.63622
	Cpsf4l	2.51068e-13	-2.23849			Itm2b	5.16229e-35	1.83121
	Sptbn2	2.61674e-13	-1.69007			Cend1	5.50132e-35	2.93003
	Gm12536	2.72235e-13	-3.19496			Pura	6.54342e-35	1.95237
	Zc3h3	2.72622e-13	-1.37739			Ran	8.17256e-35	2.26649
	Dtx3	3.25141e-13	-2.20951			Uqcrh	8.17743e-35	3.35103
	Tspyl2	3.43476e-13	-2.92647			Plp1	9.96764e-35	5.66839
	Sptbn4	3.69428e-13	-1.59138			Sfr1	1.21416e-34	2.95123
	Ahdc1	4.34389e-13	-1.91312			Hcfc1r1	1.2622e-34	2.08325
	Ppp1r16a	5.31294e-13	-1.04116			Marcks	1.27458e-34	2.81462
	Gpr162	5.99207e-13	-2.55319			Arpp19	1.60032e-34	2.30986
	Nphp4	7.04413e-13	-1.78927			Psmb1	1.60248e-34	2.44719
	Ppard	1.06142e-12	-1.87342			Atp6v1f	1.89811e-34	3.19961
	Gm21092	1.34502e-12	-1.44827			Cox8a	2.89662e-34	2.42937
	Cd226	1.3576e-12	-1.62169			Otub1	3.13511e-34	1.89332
	Zfp935	1.38814e-12	-1.24673			Ndufa11	4.22574e-34	2.9278
	Sfi1	1.54237e-12	-1.30911			Glul	5.52411e-34	3.37761
	Epha10	1.70272e-12	-1.93525			Ndufa3	5.65536e-34	2.43227
	Igsf9b	1.85554e-12	-2.3289			Dse	8.30892e-34	1.58217
	Ubp1	2.01326e-12	-2.38264			Idh3a	9.4247e-34	2.27519
	Nrg2	2.16062e-12	-1.7491			Ensa	1.08828e-33	1.01024
	Adam12	2.28953e-12	-1.07065			Tmem258	1.45604e-33	2.93169
	Ankrd33b	2.31323e-12	-1.7521			Tmem256	1.46418e-33	1.64699
	Grip1os3	2.95085e-12	-1.81109			Gstp1	1.48723e-33	3.83577
	RP23-474B17.1	3.02638e-12	-3.08083			Pgrmc1	1.49047e-33	3.31632
	Tmem63c	3.13326e-12	-1.92587			Ndufv3	2.11165e-33	2.48403
	Grik1	3.14967e-12	-2.19717			Ndufb6	2.75489e-33	3.81917
	Gm1043	3.32703e-12	-1.80615			Cdh19	2.84821e-33	2.34026
	Coro6	3.37421e-12	-3.51387			Prps1	3.31924e-33	3.23749
	Man1c1	3.63236e-12	-1.85177			Myeov2	5.38364e-33	2.50642
	Cntfr	4.33028e-12	-1.11168			Clu	6.13777e-33	2.69046
	Fbxw4	4.34938e-12	-1.69332			Pdap1	7.22059e-33	2.25842
	Sgsm1	4.44134e-12	-1.91442			Timm17a	7.42804e-33	2.79032
	Krt20	4.84406e-12	-2.99876			Rpl41	9.47687e-33	2.96705
	Kif21b	5.27284e-12	-1.73592			Fkbp1a	1.05037e-32	1.61671
	Gm14410	5.60265e-12	-2.69673			Basp1	1.1953e-32	1.61235
	Klhl3	5.6994e-12	-1.53052			Fkbp3	1.34413e-32	3.07848
	Pde7b	6.37671e-12	-1.12168			Mrps33	1.74346e-32	2.90015
	AI854517	6.92261e-12	-1.33584			Psmc3	2.01063e-32	1.86951
	Cx3cr1	6.98776e-12	-1.36779			Id2	2.17777e-32	2.33028
	Gm1604a	7.08972e-12	-1.56727			Dmkn	2.27643e-32	2.66447
	Gm13423	8.49336e-12	-2.24799			Hspa5	2.57232e-32	2.37724
	Gm7133	9.74356e-12	-2.8814			Dach1	2.69386e-32	2.73779
	Sepw1	1.02348e-11	-1.37245			Srp14	2.86074e-32	2.77903
	Kif13b	1.10586e-11	-1.2061			Cetn2	2.94967e-32	3.34467
	Slc35a3	1.10941e-11	-1.3123			Atp5g1	3.95176e-32	2.53225
	Prdm14	1.20031e-11	-1.4524			Pcsk6	3.98593e-32	2.2482
	Myo9b	1.26207e-11	-1.60196			Tuba1a	4.50516e-32	2.33271
	Gm26594	1.37485e-11	-1.06779			Actr10	4.74869e-32	2.41071
	Rai1	1.45258e-11	-1.54247			Romo1	6.34666e-32	1.50843
	Plekha6	1.84314e-11	-1.4037			Pomp	6.83e-32	2.6766
	Kcnh4	2.21776e-11	-2.24025			Rps5	1.04414e-31	2.92067
	Pxdn	2.22074e-11	-2.42384			Rpl36al	1.06853e-31	3.2038
	E430024P14Rik	2.27745e-11	-1.46621			Cnp	1.23469e-31	2.9749
	Rtl1	2.34397e-11	-1.90194			B4gat1	1.25001e-31	2.98353
	Best1	3.65438e-11	-1.07062			Mt1	1.25102e-31	2.37798
	4921539E11Rik	3.8337e-11	-1.41802			Got1	1.42149e-31	2.17959
	Pappa	4.02231e-11	-2.13598			Cst3	1.44834e-31	3.04347
	Nipa1	4.06961e-11	-2.0561			Scg2	1.55707e-31	4.30686
	Exph5	4.4131e-11	-2.14931			Selk	1.58471e-31	2.68451
	Alpk3	5.33421e-11	-2.24238			Psma2	2.48007e-31	2.90318
	Ephb2	5.8995e-11	-1.82429			Mrfap1	2.52508e-31	1.91032
	Gm7205	5.94278e-11	-1.08415			Ddc	3.17431e-31	1.78495
	Vwa5b2	6.0693e-11	-1.76712			Ndufb7	3.98061e-31	3.35266
	Erdr1	6.78643e-11	-2.33798			Rpl4	4.22002e-31	1.64716
	Cuedc1	7.02427e-11	-1.16296			1500011K16Rik	4.51674e-31	2.90163
	Hdac7	7.7325e-11	-1.69617			Gm9750	7.2663e-31	2.01298
	Itga5	8.00668e-11	-1.50665			Sult4a1	7.49192e-31	2.07843
	Gprasp1	8.93975e-11	-1.66826			Ubc	7.78622e-31	2.73
	Lmtk3	9.28655e-11	-1.9324			Mif	8.32723e-31	2.95834
	Hkdc1	9.53735e-11	-1.14878			Krtcap2	8.45194e-31	2.47189
	Pdzrn3	1.05908e-10	-1.27713			Ndufb3	8.5943e-31	2.5352
	Asap2	1.07652e-10	-1.51052			Naa38	9.07299e-31	3.16807
	Osbpl3	1.14724e-10	-1.27805			Ttc9b	9.11074e-31	3.18478
	Fndc1	1.25184e-10	-1.44734			Psmb6	1.1933e-30	2.4272
	Platr16	1.26906e-10	-1.71349			Rabac1	1.24444e-30	2.23221
	Grk4	1.26984e-10	-1.36223			Tmem151a	1.25359e-30	1.69265
	Cacna1i	1.29458e-10	-1.67971			Gm4149	1.31479e-30	3.57956
	Slc36a2	1.3462e-10	-2.07104			Ywhah	1.57276e-30	1.47486
	Wscd2	1.40444e-10	-1.93144			Tomm7	1.6351e-30	2.73814
	Anxa11	1.48315e-10	-2.74228			Slc1a3	1.69665e-30	4.1729
	Kcnk9	1.57898e-10	-2.29951			Ubb	1.70181e-30	3.21312
	Scube3	1.77847e-10	-2.38914			Rplp2	1.73671e-30	2.80804
	Stac3	1.78736e-10	-1.93687			Rpgrip1	1.77504e-30	3.15822
	Lrrc16b	1.79305e-10	-2.30133			Rps16	1.83285e-30	3.19172
	Gm16365	2.02264e-10	-2.07671			Eif4a2	2.13419e-30	2.76949
	Jakmip3	2.14827e-10	-1.51006			Lamtor2	2.14366e-30	2.75954
	K230010J24Rik	2.74497e-10	-2.15824			Tspan3	2.48578e-30	2.39612
	Shc3	2.92746e-10	-1.78721			Itm2c	2.77707e-30	1.89224
	Rfng	2.9872e-10	-1.25746			Ywhab	3.55578e-30	1.64143
	Shank3	3.00352e-10	-1.60543			Ubqln2	4.4843e-30	2.89954
	Cnih2	4.22669e-10	-1.7978			Cct7	4.80117e-30	1.65585
	1700019A02Rik	4.36302e-10	-1.26578			Ndufa6	5.67736e-30	1.49755
	Brsk1	4.53814e-10	-1.86433			Canx	5.90037e-30	2.19063
	Ap1s3	5.08913e-10	-1.62601			Psmc1	6.27367e-30	1.88725
	Sh2d4b	5.38179e-10	-2.14418			Prdx5	7.14997e-30	2.84246
	Tspan11	7.14299e-10	-2.64648			Wbp2	7.35305e-30	1.44981
	Ino80	7.4164e-10	-1.03415			Cacybp	7.54578e-30	1.38611
	4930444P10Rik	7.475e-10	-1.39052			Sqstm1	7.58694e-30	1.65323
	Grm4	7.82758e-10	-2.87555			Cox6a1	8.10662e-30	2.18248
	Bcl9l	7.88073e-10	-1.75264			Psma6	8.54637e-30	2.07612
	Cdc7	7.91614e-10	-2.48011			Nedd8	1.00809e-29	2.2391
	Tespa1	8.42342e-10	-2.82122			Thy1	1.09403e-29	1.00186
	1700016C15Rik	8.6735e-10	-1.93799			Atp6v1c1	1.09518e-29	1.4914
	Faxc	9.70463e-10	-1.1512			Slc7a11	1.31918e-29	2.62813
	Fam81b	1.03574e-09	-1.50968			Cenpi	1.34441e-29	1.91327
	Entpd3	1.2849e-09	-1.26694			Car2	1.53999e-29	2.74951
	Hrh2	1.31468e-09	-3.18891			Park7	1.99948e-29	2.53523
	Utp11l	1.41919e-09	-1.28992			Ccdc32	2.08071e-29	3.20982
	Plekhh2	1.42255e-09	-1.85038			Cldn11	2.57753e-29	3.73997
	Neurod4	1.54686e-09	-1.19384			H2afz	2.83362e-29	3.15467
	Gas7	1.63756e-09	-1.62822			Atp5l	3.21393e-29	3.17894
	Lin7b	1.68355e-09	-1.01282			Psmc5	3.3829e-29	1.5336
	Spaca6	1.73609e-09	-1.98971			1810037I17Rik	3.56568e-29	1.39003
	Serinc5	1.75267e-09	-1.57186			Rgs4	3.96522e-29	2.7017
	Mast1	1.83288e-09	-1.74494			Vmn2r-ps126	4.15314e-29	2.85691
	Ppargc1b	2.03048e-09	-1.75823			Slc25a5	4.15503e-29	2.80801
	Tll1	2.07221e-09	-1.82236			Sntb1	4.37094e-29	1.81319
	Gm7135	2.18327e-09	-1.93565			Ndufs8	4.96632e-29	2.03911
	Dagla	2.44121e-09	-1.6193			Tm2d2	6.82827e-29	2.77454
	Zfp825	2.5271e-09	-2.14256			Vrtn	6.91453e-29	1.26561
	Wdr25	2.59352e-09	-2.10825			Minos1	7.21006e-29	1.71682
	Zfp827	2.97516e-09	-1.05471			Uqcrfs1	8.72504e-29	1.62464
	Zfp951	3.05461e-09	-2.0732			1110004F10Rik	1.04156e-28	2.00207
	Runx1	3.09227e-09	-1.08884			Ids	1.19988e-28	3.39712
	Fcho1	3.09369e-09	-1.63689			Cox14	1.22562e-28	1.70509
	Boc	3.1569e-09	-1.797			Tcf7l2	1.29409e-28	3.49019
	Myo19	3.57696e-09	-1.59524			Rps20	1.3468e-28	3.28033
	B230317F23Rik	3.76292e-09	-3.11979			Arf3	1.54798e-28	1.68875
	Ppp1r37	3.78458e-09	-1.86711			Mrpl11	1.66544e-28	2.40634
	Adcy3	4.17667e-09	-1.02398			Rps11	1.6862e-28	2.61456
	Clip2	4.43832e-09	-1.77537			Mrpl20	1.83082e-28	1.90245
	Tmem181c-ps	4.73923e-09	-1.08295			Ncdn	2.05777e-28	1.36182
	Zcwpw2	4.7584e-09	-1.60646			Myo10	2.2091e-28	1.93169
	Cpne9	4.83489e-09	-1.85671			Chchd1	2.28112e-28	1.47172
	Gm13629	4.94651e-09	-1.10423			Rab6a	2.58508e-28	1.59978
	4930517O19Rik	5.09778e-09	-2.92537			Chst2	2.84759e-28	1.68394
	Epb41l4b	5.17312e-09	-1.28363			Vps29	2.87033e-28	1.84069
	Crtc1	5.32455e-09	-1.53847			Cops7a	3.43386e-28	1.72155
	Pfkfb3	5.53758e-09	-1.43998			H1f0	3.64735e-28	2.1601
	BC005561	5.63557e-09	-1.82552			Pcbp1	4.13024e-28	2.91752
	Jdp2	5.90438e-09	-1.51956			Psmb5	4.88314e-28	2.85213
	Mpp2	6.08581e-09	-2.20678			Rab3a	5.1605e-28	1.7229
	Tmem240	6.2241e-09	-2.04194			Myo1h	5.22229e-28	1.77172
	Inpp5a	6.31645e-09	-1.30213			RP23-433B5.2	6.11378e-28	1.68956
	Snx9	6.43214e-09	-2.16713			Chmp5	7.10057e-28	2.89112
	Csnk2b	6.70023e-09	-1.57038			Gm9843	7.87776e-28	3.19292
	Ptpn9	6.85578e-09	-1.89438			Higd1a	1.11816e-27	2.67272
	Iffo2	7.22559e-09	-2.32432			Atf4	1.12838e-27	1.02118
	Fgfr1op	8.48622e-09	-1.51402			Hsp90aa1	1.21003e-27	1.87549
	Tmem266	8.61845e-09	-2.00672			Chgb	1.27308e-27	1.7986
	Fbrsl1	8.67189e-09	-1.21943			Ndufa7	1.27343e-27	2.51928
	Nudt16l1	8.69622e-09	-1.06141			Bex2	1.29465e-27	1.94277
	Celsr3	8.82342e-09	-1.70831			Ndufb10	1.41845e-27	2.39853
	B4galt3	1.01048e-08	-1.03538			Zwint	1.42139e-27	1.72082
	Bcar3	1.02462e-08	-1.06486			Tceal5	1.43915e-27	1.71613
	Unc5a	1.05446e-08	-1.69527			Tspyl1	1.45103e-27	2.80962
	Rhobtb1	1.06445e-08	-1.87283			Rpl8	1.74194e-27	1.2118
	Taf4a	1.13747e-08	-1.65789			Atp6v1b2	1.75293e-27	1.1356
	Col26a1	1.1438e-08	-1.55638			Ugt8a	1.93767e-27	3.39217
	Drc7	1.39523e-08	-2.31274			Mobp	2.03768e-27	4.52176
	Zfat	1.41719e-08	-1.16114			Uqcrc2	2.08581e-27	2.44106
	Dgat1	1.53454e-08	-1.0942			Ypel5	2.19002e-27	1.97915
	Dnaic1	1.56439e-08	-1.22728			Rps24	2.51968e-27	2.56205
	Gm12930	1.63992e-08	-2.98439			Gli3	3.25376e-27	1.84726
	Lrrc3b	1.67328e-08	-1.96164			Ctsd	3.34739e-27	2.53528
	Plch2	1.6913e-08	-1.37062			Tma7	3.49479e-27	2.66705
	Iqce	1.73866e-08	-1.69028			Ndufc2	3.58025e-27	2.14492
	Prr16	1.74467e-08	-1.88249			Hpcal4	3.62126e-27	2.80127
	Gm27253	1.92795e-08	-2.16567			Ywhaq	3.627e-27	1.92261
	Jag2	1.9736e-08	-2.56303			Crip2	3.65745e-27	3.18209
	Matk	2.11784e-08	-1.55487			Gm561	3.66111e-27	2.66345
	Gm10649	2.20644e-08	-1.09166			Tgoln1	3.83563e-27	2.22369
	Prrg4	2.27844e-08	-2.06958			Nipal3	4.09494e-27	2.51644
	Gpr1	2.3374e-08	-1.50821			Atp6v1g2	4.09973e-27	1.37745
	Zdhhc8	2.38165e-08	-1.33608			Mrps14	4.62609e-27	3.13415
	Slc44a2	2.42827e-08	-2.10386			Prdx1	4.79347e-27	2.91985
	St8sia1	2.83953e-08	-1.13212			Gm6871	6.96098e-27	1.5349
	Cdh4	2.87742e-08	-1.17329			Impad1	8.0966e-27	3.26828
	Mapkbp1	2.8856e-08	-1.64906			Mgst3	9.95944e-27	3.02379
	Isg20l2	2.91626e-08	-1.82808			C1d	1.12304e-26	3.74173
	4933428C19Rik	2.92244e-08	-2.58865			Txn1	1.19608e-26	2.2137
	Tnrc18	2.99469e-08	-1.59259			Dynlrb1	1.40706e-26	2.80884
	Mbnl3	3.31383e-08	-2.64076			Grtp1	1.55853e-26	2.15362
	Samd4	3.33959e-08	-1.66578			BC048546	1.64523e-26	4.70765
	Dab2ip	3.43962e-08	-1.27046			Brk1	1.68179e-26	2.32218
	Idua	3.49071e-08	-1.5839			Dnaja1	1.80398e-26	1.94082
	Lrrc45	3.89371e-08	-1.87386			Cpa6	1.85917e-26	2.59241
	Prmt8	3.99748e-08	-1.25524			Wdfy4	1.89322e-26	1.59315
	Kcnh8	4.08989e-08	-1.49617			Ndufa12	1.92956e-26	2.52871
	Mgat5b	4.15474e-08	-2.22246			Rab18	2.00608e-26	2.62977
	Setd8	4.16064e-08	-1.16971			Mllt11	2.06825e-26	2.53754
	Pcdh1	4.32925e-08	-1.64781			Tomm22	2.25908e-26	2.14051
	Map4k5	4.63909e-08	-1.32706			Tceb1	2.44585e-26	1.78681
	4632415L05Rik	5.18866e-08	-1.31254			Psmd7	2.57494e-26	1.42684
	Gm29088	5.45077e-08	-1.32246			Tuba1b	2.74614e-26	2.23479
	Radil	5.46233e-08	-1.78859			Tceal1	3.04288e-26	2.95909
	Cntrob	5.5573e-08	-1.61628			Vps35	3.18416e-26	1.70118
	Per2	5.64554e-08	-1.30621			Smim7	3.22706e-26	2.47459
	Afap1l1	5.90669e-08	-1.83682			Klf9	3.69446e-26	1.63897
	Gm16701	5.98405e-08	-2.29948			Gm6602	4.5539e-26	1.0203
	Cdc42bpb	6.08547e-08	-1.05153			Tsn	4.94536e-26	1.50448
	Robo3	6.24659e-08	-1.79843			Cep170	5.71511e-26	2.1444
	Fbf1	6.30854e-08	-1.53737			Magee1	5.87375e-26	2.45164
	Sfmbt2	6.90486e-08	-1.31422			Sar1a	6.78536e-26	2.87629
	Paxbp1	6.95612e-08	-1.28529			Atp6v0b	6.89953e-26	2.72489
	Sbno2	7.07935e-08	-1.78849			Pgm2l1	6.98741e-26	1.78006
	4930557F10Rik	7.17312e-08	-1.25948			Snrpd2	9.2823e-26	2.07107
	Ccdc64	7.3814e-08	-1.11586			Rplp1	9.89686e-26	2.5216
	Cdyl	8.02788e-08	-1.86874			Fam213b	1.038e-25	1.81929
	Slc9a5	8.6035e-08	-1.76477			Atp1b1	1.04769e-25	1.58768
	Mei1	9.00399e-08	-1.58821			Ppp1ca	1.08756e-25	2.1107
	Mcf2l	9.41472e-08	-1.18603			Sod1	1.12898e-25	1.21856
	Fbxw8	9.52082e-08	-1.35004			Sec61g	1.18534e-25	2.69378
	Agrp	9.79717e-08	-1.42548			Dad1	1.21541e-25	1.99714
	Mcc	9.83406e-08	-1.30789			Rps21	1.30745e-25	1.9888
	Vmn2r85	9.88441e-08	-2.57734			Gm14597	1.32762e-25	3.24501
	Sdc3	1.04975e-07	-2.21678			Enc1	1.54235e-25	2.14459
	Gm15046	1.08853e-07	-1.67165			Lamtor5	1.56505e-25	1.68504
	Kcnk12	1.12231e-07	-1.96897			Nars	1.62656e-25	1.72535
	Ltbp4	1.14179e-07	-1.58372			Swi5	1.72067e-25	1.57006
	Gm12057	1.15188e-07	-1.31998			Prkar1a	1.84479e-25	1.64755
	Bcorl1	1.19065e-07	-1.17455			Malrd1	1.85986e-25	1.68268
	Ism1	1.22413e-07	-1.21275			Vdac3	1.86903e-25	1.84545
	Gm37320	1.22743e-07	-2.37144			Psma7	1.91374e-25	1.45075
	4931403E22Rik	1.24823e-07	-1.73204			Gabarap	2.22789e-25	1.7986
	Atad5	1.26017e-07	-1.07047			Scd2	2.81815e-25	2.53656
	Fgd3	1.29132e-07	-1.80465			Hnf1aos1	2.95041e-25	1.41919
	Slco5a1	1.49772e-07	-1.72565			Erh	3.03122e-25	2.58342
	Fam219a	1.53259e-07	-1.28612			Shfm1	3.39023e-25	1.84093
	A830036E02Rik	1.63191e-07	-1.71178			Esd	3.49729e-25	2.71669
	Scube1	1.66e-07	-1.53239			Atp6v1g1	3.63623e-25	2.3278
	Sirt4	1.66221e-07	-2.53467			Edf1	4.43977e-25	2.33199
	Cers1	1.7318e-07	-2.439			Baiap2l2	4.49725e-25	2.75014
	Pbx4	1.75449e-07	-1.83488			Fez1	4.62421e-25	1.83196
	Gm26798	1.83032e-07	-2.88638			Actb	5.02372e-25	1.20984
	Gm20033	1.83636e-07	-1.51214			Apbb1	5.36471e-25	1.19736
	0610040F04Rik	1.8885e-07	-1.80565			Ppp1r11	5.73665e-25	1.64977
	Tbc1d2	2.05443e-07	-1.15228			Gm14164	6.22765e-25	2.62154
	Gm26691	2.06155e-07	-1.08723			Timm10	6.23082e-25	2.20947
	Dopey2	2.07e-07	-1.11015			Emc7	6.81393e-25	2.17638
	Slc16a7	2.15979e-07	-1.23911			Gm12873	7.62653e-25	2.4705
	Fbxo10	2.33814e-07	-1.55752			6330403K07Rik	1.04504e-24	2.93514
	Cdh22	2.33969e-07	-1.63136			Myl4	1.05947e-24	5.69085
	Tctn1	2.35187e-07	-2.50754			Acoxl	1.07587e-24	1.50697
	Pkn1	2.43887e-07	-1.94031			Klhl9	1.2009e-24	2.78713
	Szt2	2.52648e-07	-1.24888			Hspe1	1.25081e-24	3.07695
	Pianp	2.54363e-07	-1.15347			Slc9a8	1.44669e-24	1.18954
	Tmem150c	2.69905e-07	-1.73572			Tmem14a	1.72639e-24	1.65137
	6820408C15Rik	2.70432e-07	-2.68668			Supt4a	2.03579e-24	3.07786
	Zfr2	2.79196e-07	-1.73788			Rhob	2.03703e-24	2.31508
	Ssh3	2.86308e-07	-2.17238			Lrpap1	2.06021e-24	1.58912
	Gm7120	2.88524e-07	-1.02047			Serpinb12	2.11732e-24	1.80747
	Stil	3.13535e-07	-1.09495			Vdac2	2.33183e-24	1.34898
	Lrp5	3.1464e-07	-1.00802			Sf3b6	3.38657e-24	1.30844
	Plekhj1	3.16592e-07	-1.31792			Ywhaz	3.56651e-24	1.23047
	Gm14401	3.1728e-07	-2.15482			Msmo1	3.59379e-24	3.25746
	Npas2	3.25178e-07	-1.08972			Commd3	3.63362e-24	2.19008
	Fam227a	3.27227e-07	-1.55637			Clcn3	3.93419e-24	1.59445
	Kcnk10	3.28429e-07	-1.384			Mrpl30	4.23586e-24	2.42411
	Gm15825	3.34833e-07	-1.28467			Rps13	4.25685e-24	2.96469
	B830012L14Rik	3.36482e-07	-2.16064			Sparcl1	4.42284e-24	2.6693
	Dyrk1b	3.39463e-07	-2.2855			Smim15	4.83713e-24	2.39167
	Elfn2	3.40258e-07	-1.77848			Eif3c	5.05055e-24	1.30917
	Slc50a1	3.54354e-07	-1.26293			Sdcbp	5.69668e-24	2.03295
	Kmt2d	3.73674e-07	-1.32173			Polr2l	6.06929e-24	2.40373
	Col24a1	3.87257e-07	-1.10595			Nceh1	6.26524e-24	1.87402
	Prox2	4.02761e-07	-2.22684			Atox1	6.56812e-24	1.61038
	Letm2	4.34615e-07	-1.36295			Jun	7.77486e-24	2.25063
	Xrcc2	4.71118e-07	-1.19466			Tmem50a	8.41753e-24	1.49369
	Trim46	4.75838e-07	-1.55064			Gm37459	1.35288e-23	2.05892
	Syde2	4.86219e-07	-1.82857			Rpl14	1.46339e-23	2.38895
	Nars2	5.13801e-07	-1.62054			Gm10364	1.47712e-23	1.0219
	Gm13052	5.51947e-07	-1.64126			Arf6	1.70244e-23	2.57307
	Nlrp5-ps	5.81228e-07	-1.27637			Tmem126a	1.80452e-23	1.01088
	Mrto4	5.95234e-07	-1.28369			Cops6	1.98168e-23	2.53468
	Whrn	6.6056e-07	-2.16022			Lyrm2	2.61325e-23	1.77029
	Cdh6	6.78584e-07	-1.31426			Sumo3	2.64045e-23	2.10118
	Ap1m1	6.81061e-07	-1.20821			Mtfp1	2.71152e-23	1.08379
	Rxrb	7.39888e-07	-1.37842			Fis1	3.22216e-23	2.10376
	Ccdc85c	7.47075e-07	-2.46332			Fabp3	3.3256e-23	2.77108
	Dennd6b	7.50958e-07	-2.08891			Tmem60	3.80313e-23	2.49149
	Anks3	7.511e-07	-1.85567			Mtpn	3.85045e-23	1.61909
	Mef2d	7.62956e-07	-1.43428			Txndc17	4.52182e-23	1.5322
	Sgsm2	8.15622e-07	-1.03212			Rpl11	4.9765e-23	2.05716
	Slc38a6	8.1629e-07	-1.62813			Psmd8	5.10065e-23	1.88883
	RP23-59P20.3	8.19188e-07	-3.72881			Gm11549	5.16173e-23	3.411
	Gcn1l1	8.24284e-07	-1.28435			Cct5	5.2466e-23	2.31849
	St8sia5	8.4276e-07	-1.60585			Arxes2	5.27898e-23	2.69013
	Tnfrsf25	8.62985e-07	-2.47202			Pfn1	5.36186e-23	1.41958
	Hpx	8.89072e-07	-2.69023			Mrpl49	5.38509e-23	2.15042
	B130024G19Rik	8.91703e-07	-1.41486			Cd81	6.41509e-23	2.56236
	Zfp385a	8.958e-07	-1.59242			6030498E09Rik	6.74733e-23	2.33423
	Gm6483	8.95947e-07	-1.12076			Mrpl34	6.87524e-23	2.63204
	Shisa6	9.15726e-07	-1.9956			Dynlt3	7.32822e-23	2.78614
	Casc5	9.16915e-07	-2.07911			Scoc	7.38803e-23	3.39591
	Gm9801	9.26938e-07	-1.41874			Eif3k	7.76245e-23	1.97426
	Kdm4b	9.44178e-07	-1.19213			Mfsd5	7.81625e-23	1.57092
	Foxn2	9.73012e-07	-1.6579			Fau	8.02977e-23	2.32082
	U2af1	9.7308e-07	-1.881			Snrnp27	8.15699e-23	1.14627
	Lrrn2	9.74087e-07	-1.29447			Pdcd6	8.69642e-23	2.66777
	Ap1g1	1.00329e-06	-1.01535			Cfhr3	9.05861e-23	2.10683
	Iqsec3	1.04074e-06	-1.17917			Gfra4	9.13867e-23	1.92873
	Sntb2	1.0719e-06	-1.09506			Egr1	9.53452e-23	1.4031
	Gml2	1.08479e-06	-1.25284			Pmm1	1.0243e-22	2.20263
	Foxp4	1.13756e-06	-1.41388			Tcp1	1.16106e-22	2.15017
	Otud3	1.18539e-06	-2.03509			Rps3a1	1.19972e-22	2.82501
	Pdlim7	1.19766e-06	-1.27041			Stmn3	1.2827e-22	1.11819
	Ttyh1	1.2308e-06	-2.10052			Banf1	1.50973e-22	2.24168
	Usp29	1.24716e-06	-1.48871			Tomm5	1.59261e-22	1.80764
	Ppp6r1	1.32609e-06	-2.17928			Sdhb	1.6838e-22	2.02176
	Ttc13	1.32795e-06	-1.60568			Dynll2	1.74133e-22	2.1346
	Mapk7	1.34771e-06	-2.14229			Rplp0	1.77114e-22	1.53192
	4930544I03Rik	1.35593e-06	-1.17129			Ngfrap1	1.78914e-22	1.31569
	4931423N10Rik	1.35659e-06	-1.28201			Tppp	1.80969e-22	1.86351
	Fxyd7	1.37011e-06	-1.22916			Tpt1	1.86789e-22	2.77266
	Dzip1	1.39149e-06	-1.41471			Uqcc2	1.94916e-22	1.88303
	Ankfn1	1.42408e-06	-1.11177			Hprt	2.00843e-22	1.61673
	Lamc1	1.43221e-06	-1.00452			Jkamp	2.04717e-22	2.41568
	Ttc7	1.43572e-06	-1.17083			Gm26861	2.06961e-22	2.27655
	Ascc2	1.49776e-06	-1.74735			Hras	2.40824e-22	1.12076
	Myo16	1.51473e-06	-1.2014			Atp5h	2.97615e-22	2.5008
	Ppox	1.63013e-06	-2.81526			2210016L21Rik	3.07794e-22	1.30379
	Pigo	1.6338e-06	-2.26883			Atp5c1	3.08756e-22	1.93868
	Hr	1.78002e-06	-2.17925			Sdha	3.33182e-22	1.46343
	Lin37	1.78362e-06	-2.40538			Polr2e	3.39936e-22	1.90147
	2510009E07Rik	1.78854e-06	-2.02464			Hnrnpa0	3.91232e-22	2.32833
	U2af2	1.79783e-06	-1.96341			Npc2	4.01334e-22	3.13428
	Erich6	1.83961e-06	-2.30677			Cdipt	4.13558e-22	1.11864
	Raver1	1.93811e-06	-2.04935			Emc6	4.16868e-22	2.09416
	Gm20422	1.94487e-06	-1.3185			Cwc15	4.22272e-22	1.37875
	Adra1d	1.96799e-06	-2.85369			Rpl19	5.35635e-22	3.0088
	Sncaip	2.04079e-06	-1.3408			Chrna9	5.6256e-22	1.33832
	Hells	2.1373e-06	-1.00698			Ubl4a	5.90836e-22	3.08662
	Fnip2	2.15969e-06	-1.26559			Tceal8	6.5746e-22	3.1429
	Arrdc1	2.17137e-06	-1.93682			Cggbp1	7.00875e-22	3.05125
	Zmym4	2.20558e-06	-1.30392			Ddx3y	7.21441e-22	3.62335
	Pparg	2.30019e-06	-1.42299			Stab2	7.60506e-22	1.23628
	Tnks1bp1	2.33926e-06	-2.04206			Yap1	8.51424e-22	1.6985
	Prkcsh	2.39788e-06	-1.31189			Unc5cl	9.24251e-22	1.0495
	Anks1	2.39821e-06	-1.29028			Lgr5	9.49864e-22	1.75566
	Gm16386	2.46402e-06	-1.67547			Reep5	1.01401e-21	1.99043
	Trdn	2.74719e-06	-1.03329			Tonsl	1.14656e-21	2.02468
	Il31ra	2.78848e-06	-1.50937			Psmc4	1.17247e-21	1.87509
	Vstm5	2.84833e-06	-1.97852			Psmb4	1.56035e-21	1.558
	Ubtd2	2.87186e-06	-1.35622			Pglyrp3	1.66472e-21	1.72325
	Phf21b	2.99111e-06	-1.81836			Rpl10a	1.91859e-21	2.03135
	March11	3.05001e-06	-1.93718			Ndufv2	1.94753e-21	1.55867
	2410089E03Rik	3.08446e-06	-1.02547			Eid2	2.09996e-21	1.77725
	Ubash3b	3.15678e-06	-2.0928			Clic4	2.15778e-21	2.50206
	Psrc1	3.20714e-06	-1.86659			Cndp1	2.1601e-21	1.17577
	Ggt7	3.26201e-06	-1.30835			Mdp1	2.30854e-21	1.25753
	Sema6b	3.36037e-06	-1.09288			Bud31	2.53182e-21	2.63433
	Rps6kb2	3.39792e-06	-2.12243			Timp2	2.55828e-21	2.16372
	Ring1	3.49316e-06	-1.1681			Gpx4	2.57861e-21	2.76987
	Zfp160	3.51426e-06	-1.05607			Sdf4	2.83437e-21	1.96866
	Pnrc2	3.54922e-06	-2.27277			Cdk5r1	2.90177e-21	1.64856
	Pold1	3.82448e-06	-1.52911			Capza2	3.34424e-21	1.65636
	Hdac8	3.84956e-06	-1.67986			Mapk8ip2	3.52783e-21	1.51771
	Nacc1	3.9661e-06	-2.49424			Ctsl	3.55672e-21	2.12113
	Dgkq	3.98386e-06	-1.16536			Coq7	3.84759e-21	3.21942
	Krba1	4.10533e-06	-1.36413			Polr2j	3.94139e-21	1.1762
	Kctd8	4.18941e-06	-1.21489			Cradd	4.38898e-21	1.30953
	Capn15	4.21174e-06	-1.2652			Serpinb9f	4.4653e-21	1.32976
	Chst9	4.54773e-06	-1.52643			Acot13	4.63756e-21	1.85548
	Gsg1l	4.57972e-06	-1.18618			Smim10l1	4.85838e-21	2.96019
	Micu2	4.98887e-06	-1.09998			Gsta4	4.98423e-21	3.80277
	Ttll3	5.0247e-06	-1.74322			Snrpb2	5.81771e-21	1.26449
	Ablim2	5.07143e-06	-1.10093			Pdlim1	5.95946e-21	1.83475
	Med12	5.14795e-06	-2.20211			Mrpl43	6.19595e-21	2.21587
	Sox12	5.17353e-06	-1.3842			AI593442	6.57026e-21	2.42986
	Rltpr	5.24208e-06	-2.08051			Pgk1	6.5764e-21	2.37354
	Pip4k2c	5.27201e-06	-2.02096			Nlgn3	6.90812e-21	1.67953
	Ptpn5	5.28342e-06	-1.09348			Snap47	7.77589e-21	1.86326
	Tmem39b	5.31049e-06	-1.6901			Dstn	7.88707e-21	1.57122
	Gm27188	5.47632e-06	-1.29146			Mrpl32	8.34888e-21	1.56539
	Tnk2	5.49204e-06	-1.57591			Clcn4	8.48051e-21	1.2658
	Psmg1	5.52658e-06	-1.34995			Styxl1	9.58495e-21	1.0939
	Zfp598	5.58229e-06	-2.41836			Rab14	9.62693e-21	1.24777
	Crhr1	5.663e-06	-1.48066			Gm11973	9.78803e-21	1.67519
	3110082I17Rik	5.68904e-06	-1.01956			1110008P14Rik	1.01613e-20	2.00883
	Srrt	5.71264e-06	-1.85354			Pink1	1.06143e-20	1.95637
	Slc35f3	6.00517e-06	-1.69995			Frmd4b	1.16853e-20	1.48028
	Sik2	6.04368e-06	-1.24914			Enpp5	1.27274e-20	1.21478
	E230016M11Rik	6.04694e-06	-1.95295			Prkcq	1.34502e-20	3.42352
	Schip1	6.18355e-06	-1.10786			Pnmal1	1.34505e-20	2.07603
	Sntg2	6.35411e-06	-1.85759			Tmem158	1.37935e-20	1.67711
	Gm30382	6.38011e-06	-1.1529			Hspa2	1.48154e-20	1.82978
	Zbtb2	6.40562e-06	-1.6178			Rprml	1.55437e-20	1.4551
	Ap2a1	6.51831e-06	-1.77613			Srp19	1.70557e-20	1.86956
	Mink1	6.92091e-06	-1.40796			Sep15	1.70707e-20	1.91876
	Col4a2	6.92932e-06	-1.49873			Ncl	1.72717e-20	1.17217
	Zbed4	7.1668e-06	-2.24963			Rpl32	1.91904e-20	1.9455
	Abca12	7.28535e-06	-1.4923			Cdkn2d	1.92942e-20	2.04139
	Adar	7.35343e-06	-1.38181			Trim30b	2.1918e-20	2.14069
	Anks6	7.63411e-06	-1.32532			Cct3	2.22136e-20	1.69875
	Cic	7.7565e-06	-1.63456			AA543186	2.52662e-20	1.84147
	Fbxo42	8.18264e-06	-1.47159			Dctpp1	2.63717e-20	1.8448
	Ppfia4	8.51097e-06	-1.46913			Nicn1	2.66964e-20	1.53675
	Palm	8.65181e-06	-1.51564			Fabp5	2.75961e-20	2.8325
	Slco6b1	8.671e-06	-1.44857			Smim13	2.81492e-20	2.10397
	Fbln5	8.73847e-06	-1.40917			Lrp11	2.91614e-20	1.37668
	Ptar1	8.76956e-06	-1.93748			Taldo1	2.99785e-20	1.02376
	Alox5	8.85906e-06	-1.58072			Pfdn1	3.3337e-20	1.37683
	Ankrd52	9.13635e-06	-2.29952			BC031181	3.41336e-20	1.23064
	Urgcp	9.18991e-06	-1.09309			Enpp6	3.52112e-20	2.92129
	Phactr2	9.39774e-06	-1.33602			Smdt1	3.52126e-20	1.71867
	Spns2	9.42276e-06	-1.71487			Mthfd2l	3.53535e-20	1.06858
	Gm26660	9.65934e-06	-1.8366			Cck	3.57225e-20	1.94567
	Lmbr1l	9.83351e-06	-1.80104			Adh5	3.70577e-20	1.79621
	Srrm4	9.84372e-06	-1.071			Polr2f	3.73808e-20	1.98694
	Rab10	9.99768e-06	-1.10161			Apaf1	3.77994e-20	1.31988
	Fam222b	1.0064e-05	-1.41182			Clnk	4.03281e-20	2.33712
	Rtn4rl2	1.0123e-05	-1.63727			Cmtm5	4.34835e-20	1.71594
	Thap3	1.03251e-05	-1.84217			Chmp2a	4.35469e-20	1.05213
	Adgre4	1.03316e-05	-1.21119			Gde1	4.50622e-20	1.32752
	Carm1	1.0546e-05	-1.03315			Qdpr	4.69686e-20	2.43591
	Gpaa1	1.05773e-05	-1.56588			Psmd2	5.0574e-20	1.86412
	Mllt6	1.07163e-05	-1.22017			Mdfic	5.2152e-20	1.49019
	4930579C12Rik	1.08371e-05	-1.21913			Cyp2c44	5.60919e-20	1.26487
	Mbd6	1.09725e-05	-1.58855			Cct2	6.1859e-20	1.52584
	Gramd4	1.16295e-05	-1.07194			Snrpe	6.63199e-20	1.20342
	Slc25a27	1.19256e-05	-1.41455			Rps17	6.84901e-20	2.30175
	Syndig1	1.20759e-05	-1.18795			Tubb4b	7.2117e-20	1.80143
	Foxk1	1.20897e-05	-1.10382			Mrpl46	7.92434e-20	1.73621
	D930015E06Rik	1.21241e-05	-1.12162			Syngr1	8.2338e-20	1.49664
	Ruvbl2	1.22847e-05	-1.88769			Gda	8.24193e-20	1.99331
	Maz	1.2297e-05	-1.6362			Ssb	9.15222e-20	1.21613
	Il34	1.23326e-05	-1.87532			Arl8b	1.01092e-19	1.46173
	Slc8a3	1.26713e-05	-1.81292			Maob	1.04124e-19	1.66127
	1810020O05Rik	1.39896e-05	-2.39045			Rgs2	1.11237e-19	2.84803
	Dusp11	1.40036e-05	-1.29243			Rn7sk	1.11928e-19	1.68379
	Rbm10	1.42375e-05	-1.4356			Med31	1.20856e-19	2.23462
	Zfp57	1.44031e-05	-1.6811			Commd8	1.31106e-19	2.68278
	Gfod2	1.48783e-05	-1.33776			Nefm	1.32401e-19	1.63562
	Cwc22	1.5595e-05	-1.04535			Ctsb	1.32531e-19	1.81928
	Hsd3b6	1.56186e-05	-1.67536			Eif3i	1.32825e-19	2.52451
	Ryr1	1.56739e-05	-1.3436			Map1lc3a	1.36468e-19	1.56055
	Slc13a4	1.57313e-05	-1.24667			Gm10250	1.42588e-19	1.95448
	Mybbp1a	1.63362e-05	-2.51516			2810468N07Rik	1.60069e-19	1.15524
	Rbl2	1.6344e-05	-1.71038			Tspyl5	1.60703e-19	2.03587
	Pla2g4e	1.64906e-05	-1.0376			Pafah1b2	1.7367e-19	1.76624
	Vstm2l	1.78015e-05	-2.06497			Rnf11	1.79212e-19	1.80673
	Map3k14	1.79676e-05	-1.04542			Aspa	1.84508e-19	3.1075
	Mtmr14	1.81145e-05	-1.43073			Ing1	1.84514e-19	2.96371
	Vps37b	1.84295e-05	-1.25213			Plaur	1.98224e-19	1.97882
	Cpsf4	1.87695e-05	-1.1283			Glo1	1.98387e-19	2.23182
	P3h2	1.91402e-05	-1.66329			Mrpl52	2.07536e-19	1.80356
	Tmem206	1.93224e-05	-1.08465			Ndufs5	2.11602e-19	1.3362
	Srsf4	1.94027e-05	-1.73325			Espl1	2.24623e-19	1.53015
	Ppp1r9b	1.94035e-05	-1.68288			Prkacb	2.47833e-19	1.56918
	Slc13a3	1.94993e-05	-1.172			Ppp1cb	2.67889e-19	1.0144
	Spred3	2.04858e-05	-2.22456			Lmo4	2.75689e-19	1.58735
	Rgs13	2.06604e-05	-1.77129			Eif5a	2.95548e-19	1.06049
	Stk40	2.09658e-05	-1.31318			Pde3a	2.99275e-19	2.13501
	Ece1	2.16098e-05	-1.00029			Ndufa10	3.0776e-19	1.22721
	Sumf1	2.25974e-05	-1.04249			Cnih1	3.23927e-19	1.90043
	Clk2	2.26978e-05	-1.69031			Laptm4a	3.43056e-19	2.66239
	Adamts17	2.28752e-05	-1.41739			Timm17b	3.78882e-19	1.52209
	Zfp579	2.32317e-05	-2.53192			Psap	3.99061e-19	1.10936
	Col8a1	2.39083e-05	-2.77768			Rnf6	4.26298e-19	1.93027
	Elk3	2.39696e-05	-1.39092			Zfp365	4.31412e-19	1.83751
	Ccdc136	2.46573e-05	-1.17316			Acer2	4.45683e-19	2.00041
	Pole3	2.51345e-05	-1.00978			FRMPD2	4.59889e-19	1.14587
	Med26	2.60768e-05	-2.09464			Rpl36a	4.77916e-19	2.06733
	Cdr1	2.65008e-05	-1.89876			Gabarapl2	5.14096e-19	1.96494
	Has1	2.67123e-05	-1.75655			Nucks1	5.16571e-19	1.69117
	Rabggta	2.68687e-05	-1.52482			Cox5a	5.44334e-19	1.50733
	Rims4	2.71279e-05	-1.24326			Epm2aip1	5.88807e-19	1.1676
	Usp36	2.79698e-05	-1.08137			Ppia	6.10701e-19	1.82715
	Upk1b	2.80994e-05	-1.19423			Cfl2	6.25797e-19	2.02043
	Tcea1	2.91091e-05	-2.50485			0610012G03Rik	6.9029e-19	1.85044
	Cd2ap	2.92243e-05	-1.0995			Uba1	7.02375e-19	1.32565
	1700030F04Rik	3.01729e-05	-1.15992			Pdlim5	7.05446e-19	1.77173
	Tmem44	3.03959e-05	-1.39648			Mpc1	7.33152e-19	2.03776
	Kif17	3.06932e-05	-1.06786			Gnb2l1	7.75117e-19	1.51122
	Nhs	3.07494e-05	-1.05441			Psma5	8.80753e-19	1.99853
	Zfp362	3.19215e-05	-1.69519			Hpca	8.82304e-19	1.81265
	Sorbs1	3.19281e-05	-1.03781			B230219D22Rik	9.19325e-19	1.9014
	Hook2	3.21326e-05	-1.37781			Asns	9.67383e-19	1.82558
	Irs1	3.26583e-05	-1.523			Mrps21	9.8956e-19	2.43908
	Gm15943	3.32054e-05	-1.74423			Prdx3	1.0431e-18	2.43214
	Abcc8	3.57056e-05	-1.51496			D030068K23Rik	1.10993e-18	1.50891
	Nab2	3.58607e-05	-2.1828			Abcb1b	1.13153e-18	2.6039
	Gm3294	3.61219e-05	-1.33839			Fam103a1	1.18547e-18	2.37244
	Myef2	3.62369e-05	-1.18164			Nap1l3	1.22307e-18	3.22184
	Nipal2	3.76208e-05	-1.7568			Apobec1	1.34375e-18	2.30307
	Cacna1g	3.76733e-05	-1.08331			Suclg1	1.39269e-18	1.79698
	Dmpk	3.89786e-05	-1.80416			Mrpl19	1.56696e-18	1.16294
	Adamts10	3.91031e-05	-1.66022			Gm14590	1.57996e-18	1.34476
	Vmn2r56	4.04125e-05	-1.41508			Gm1673	1.61903e-18	1.41525
	Melk	4.12254e-05	-1.75718			Imp3	1.65228e-18	1.28319
	Sipa1l3	4.12895e-05	-1.13951			Elp5	1.91146e-18	1.77764
	Msrb3	4.15291e-05	-1.00813			Vimp	1.94496e-18	2.10604
	Gm37004	4.24897e-05	-1.07994			Mog	1.95817e-18	3.64504
	Tspan17	4.26991e-05	-1.18117			Znhit3	1.98311e-18	2.35877
	Gm16090	4.41315e-05	-2.07805			Acyp1	2.16414e-18	2.29956
	Cant1	4.43728e-05	-1.06345			Dctn6	2.28625e-18	1.47161
	Smarcd3	4.54214e-05	-1.52163			Tmem147	2.33245e-18	1.10709
	Plxna1	4.58932e-05	-1.13657			Chchd4	2.35404e-18	1.66257
	1700023F02Rik	4.64794e-05	-1.49282			Bnip3l	2.36927e-18	1.9415
	Adam33	4.66309e-05	-2.68684			Seh1l	2.46328e-18	1.50854
	Kcnip2	4.81782e-05	-1.67112			Map3k19	2.53374e-18	1.85261
	Gm27164	4.85621e-05	-1.92717			Fuom	2.80271e-18	1.04704
	Nrbp1	5.12176e-05	-1.49596			Rpl23	3.01851e-18	2.06043
	Ankrd13b	5.24542e-05	-1.47321			C230062I16Rik	3.12245e-18	1.88009
	Gm16083	5.42975e-05	-1.77812			Dazap2	3.15335e-18	1.46113
	Car4	5.44349e-05	-1.59963			Gm21088	3.28287e-18	1.20455
	Armc2	5.5048e-05	-1.05311			Pdgfd	3.35597e-18	1.06614
	Cybb	5.54875e-05	-1.0197			Cobll1	3.40941e-18	1.62961
	Srsf6	5.56798e-05	-1.18947			Vti1b	3.55879e-18	1.01825
	Phka2	5.66869e-05	-1.15111			Rpl37a	4.06269e-18	1.0546
	Asic1	5.68698e-05	-1.26492			Atp6v0d1	4.35685e-18	1.34173
	Dnm2	5.72995e-05	-1.15742			Tmem106b	4.37687e-18	2.1051
	Slc24a4	5.77112e-05	-1.43982			0610009B22Rik	4.53961e-18	1.5892
	1700061G19Rik	5.90292e-05	-1.27961			Rpn1	5.16789e-18	1.62771
	Gar1	5.9583e-05	-1.24832			Glod4	5.4664e-18	2.56524
	Plxnd1	6.20398e-05	-1.6293			Cct6a	5.55418e-18	2.10181
	Thsd7a	6.35495e-05	-1.05076			Lrrc36	5.68016e-18	1.32236
	Man2b2	6.43453e-05	-1.51549			Tsc22d3	5.80976e-18	2.2315
	Mb21d2	6.50577e-05	-1.52259			9230114K14Rik	5.9457e-18	1.84907
	Gm20752	6.55954e-05	-1.97531			Sucla2	5.95523e-18	1.26917
	Xirp2	6.66359e-05	-2.21874			Ado	6.02593e-18	2.10199
	Ube2e1	6.89812e-05	-1.47285			Trpm6	6.21442e-18	1.33321
	Trmt1	7.12737e-05	-1.72754			Rabggtb	6.51023e-18	1.79841
	Ube2d2a	7.20096e-05	-1.03933			Prpf31	6.52891e-18	1.46645
	Safb2	7.35672e-05	-1.086			Ergic3	6.64161e-18	1.68674
	Rabgap1	7.45557e-05	-1.32371			Mrpl21	7.14521e-18	1.00252
	Fbn2	7.64258e-05	-1.28521			Crhbp	7.40289e-18	2.07341
	Plekhm2	7.6496e-05	-1.38993			Polr3k	8.40148e-18	2.97992
	Gm29514	7.88159e-05	-1.17304			Ddost	8.98417e-18	1.5435
	2810403D21Rik	7.94168e-05	-1.4773			Lsm8	9.08842e-18	3.01328
	Cacnb1	7.96167e-05	-1.2103			Ankrd31	9.1212e-18	1.86157
	Tfcp2	8.01686e-05	-1.20714			Rps23	1.04172e-17	2.2899
	Ddit3	8.10302e-05	-1.17723			Rps27a	1.04835e-17	1.83082
	Masp2	8.11895e-05	-1.93006			Apoa1bp	1.08703e-17	1.28713
	Trim3	8.35764e-05	-1.11864			Mgp	1.1011e-17	1.1518
	Nxpe4	8.4351e-05	-1.10044			Ankrd46	1.2017e-17	1.72738
	Scn1b	8.46512e-05	-1.30771			Gm42517	1.21824e-17	2.52405
	Tex15	8.96025e-05	-2.30249			Eif4h	1.27215e-17	1.25369
	Guf1	9.12547e-05	-1.34319			Trappc1	1.33607e-17	2.07013
	Nlgn2	9.39678e-05	-1.24677			Zfp607	1.38795e-17	1.16051
	Wdr20	9.67715e-05	-1.1955			Tmem179	1.39561e-17	1.35856
	Matn3	9.90143e-05	-1.94174			Neurod6	1.40189e-17	1.74415
	Smad3	0.000100001	-1.42498			Pdha1	1.4213e-17	3.13642
	Fbxl20	0.000101583	-1.28715			Mtch2	1.43071e-17	1.33549
	Pitpnm1	0.000102758	-1.37616			Ssr2	1.51889e-17	1.67633
	Ncoa5	0.000103379	-1.1776			Necap1	1.54336e-17	1.62583
	Wdfy2	0.000105949	-1.09457			Arxes1	1.54382e-17	2.11634
	Tfpt	0.000107103	-1.39144			Atg101	1.60512e-17	1.04891
	Fyco1	0.000109625	-1.14458			Ndufaf3	1.8183e-17	2.03418
	Nsmaf	0.000109951	-1.19103			Mrpl55	2.00826e-17	1.02594
	Kmt2b	0.000110561	-1.39018			Msantd4	2.00882e-17	1.47042
	Gm27040	0.000110949	-2.07097			Sprn	2.02699e-17	1.68577
	Lrrc4b	0.000111478	-1.1929			Ccdc18	2.06514e-17	1.09745
	2310061I04Rik	0.000113247	-1.35851			Gabrg2	2.11035e-17	1.50677
	A230050P20Rik	0.000118755	-2.06742			Mkks	2.14367e-17	1.53593
	Inpp5j	0.00011917	-1.8429			Dnajc5	2.23485e-17	1.31626
	Qtrt1	0.000122356	-1.2199			Hmcn1	2.41585e-17	1.2162
	Suv420h1	0.000124022	-1.30323			Hvcn1	2.56781e-17	1.95023
	Sema3f	0.00012751	-2.08211			Saraf	2.79741e-17	1.51152
	Acin1	0.00012768	-1.04598			Nip7	2.81859e-17	1.99531
	Crmp1	0.000130306	-1.10308			Lrp4	3.41403e-17	1.07131
	Il11ra1	0.000132191	-1.02919			Sars	3.57032e-17	1.0965
	Cnnm3	0.000134781	-1.17969			Eif1a	3.77243e-17	2.90706
	Gm9581	0.000135323	-1.02938			Sec61b	3.8658e-17	2.3282
	Cluap1	0.000138369	-1.07945			Copb2	3.92287e-17	2.55832
	Obsl1	0.000139208	-2.05888			Ssna1	4.05105e-17	1.74324
	Hectd2	0.000139444	-1.10704			Ccl1	4.05201e-17	1.36437
	Gpbp1l1	0.000141269	-1.36379			Naca	4.10772e-17	1.97311
	Med11	0.000142559	-1.06931			Ufc1	4.86773e-17	2.59018
	Vsig2	0.000144681	-1.70727			Aars	5.06818e-17	1.23232
	Gm12963	0.000145207	-1.40762			Snrpd3	5.12441e-17	1.95
	Pan2	0.000148378	-1.71629			Vbp1	5.49865e-17	1.24444
	Naa40	0.00015022	-1.76994			Casz1	5.96752e-17	2.44254
	Rnf25	0.000152028	-1.08572			Hnrnph2	6.02665e-17	1.78101
	Gpt2	0.000152951	-1.47747			Hnmt	6.55841e-17	2.96155
	Gm26529	0.000154045	-1.4584			Tmco1	6.67146e-17	2.22117
	Iglon5	0.000154114	-1.72129			Sqle	7.70104e-17	2.18782
	Tmem150a	0.000156383	-1.50426			Deb1	7.73877e-17	1.47788
	Ccl25	0.000159291	-1.01233			Rgs5	8.20401e-17	3.39028
	L3mbtl1	0.000162092	-1.35218			Vgf	8.44919e-17	1.04433
	Cfp	0.000166823	-2.37174			Chn1	8.54939e-17	1.69595
	Rassf5	0.000167057	-1.77793			Slc25a11	8.61031e-17	1.677
	Srbd1	0.000167116	-1.35966			Exoc3	1.00408e-16	1.61009
	Prrc2a	0.000167187	-1.418			Vamp7	1.04281e-16	2.52209
	A730056A06Rik	0.000170358	-1.43662			Rpl22l1	1.06527e-16	2.22453
	Tcf3	0.000175871	-1.51129			Gm5441	1.10281e-16	2.17563
	Il18bp	0.000176787	-1.76961			Armcx1	1.10725e-16	2.35933
	Col4a1	0.000177654	-1.22046			Spag7	1.13287e-16	1.52227
	9530059O14Rik	0.000178537	-1.11588			Adcy1	1.16552e-16	1.03288
	Eif4ebp2	0.000180048	-1.76339			Aimp1	1.21869e-16	1.4847
	Apex2	0.000182213	-1.29385			Gm5525	1.24037e-16	2.75591
	Tex40	0.000188153	-2.06095			Pcp4	1.24331e-16	2.51554
	Mib2	0.000189112	-1.07524			Kank1	1.25951e-16	1.67599
	Gemin8	0.000192127	-1.19485			Csrp1	1.30866e-16	1.31
	Abl1	0.000192821	-1.07157			Bzw1	1.32795e-16	1.56113
	Tfdp1	0.000196093	-1.35213			Nhsl1	1.34536e-16	2.08856
	Bahcc1	0.000197189	-1.5405			Gm29740	1.40462e-16	1.15647
	Supt5	0.000198341	-1.63658			Sgk2	1.5169e-16	1.3988
	Rdh10	0.000198437	-1.67271			Selt	1.57484e-16	2.37096
	A330050F15Rik	0.000200136	-1.49351			Lama3	1.67779e-16	1.50307
	Dnajc7	0.000201044	-1.09577			Ak1	1.80969e-16	2.01585
	Klhl26	0.000202689	-1.44982			2410006H16Rik	1.94654e-16	2.15362
	Gclm	0.000207293	-1.75112			Rpl26	1.95021e-16	2.08986
	Ammecr1	0.000210571	-1.14094			Slc7a2	1.99051e-16	2.17159
	Tubgcp6	0.000211565	-1.92762			Gm20835	2.15819e-16	1.02426
	Arhgap20	0.000214805	-1.02413			D5Ertd615e	2.44379e-16	1.71217
	Ttc8	0.000221847	-1.08906			Ociad1	2.6237e-16	1.23932
	Zfx	0.000225693	-1.22211			Pea15a	2.70865e-16	1.28593
	Rps6ka5	0.00022907	-1.16722			S100a1	2.74624e-16	1.21417
	Npc1l1	0.000230816	-1.07947			A330033J07Rik	2.77734e-16	1.42407
	Ern1	0.000231895	-1.24551			Pdlim2	2.8356e-16	2.95904
	Ift172	0.000237358	-1.01076			Rab5c	2.93692e-16	1.19536
	Tmem194b	0.000238763	-1.88085			F630040K05Rik	2.99849e-16	1.32857
	Zfp442	0.000242021	-2.56881			Pzp	3.1736e-16	1.56579
	Osbpl11	0.000242588	-1.4213			Cox7a2l	3.24496e-16	1.86195
	Slc17a9	0.00025157	-1.43917			Hspa13	3.38758e-16	3.26507
	4930562C15Rik	0.000259542	-1.27625			Ccdc12	3.56856e-16	1.42339
	Tmem110	0.000260323	-1.13039			Syt4	3.71222e-16	1.28663
	Hhipl2	0.000263125	-1.71471			Calcr	4.18168e-16	1.22825
	Gm43174	0.000275901	-2.41504			Gm2a	4.41604e-16	2.6174
	Ptpn2	0.000282489	-1.23517			Eif1	4.74536e-16	1.12576
	Bcar1	0.000289302	-1.44017			Snrpd1	5.38864e-16	2.02556
	Ino80dos	0.000298704	-1.49595			Rbm8a	5.40448e-16	1.4193
	Tspan33	0.000306798	-1.21411			Pdia6	6.02975e-16	1.49965
	Gm38155	0.000315506	-1.20078			Myl6	6.04126e-16	1.35448
	A830082K12Rik	0.000318356	-1.03568			Emc10	6.22695e-16	1.07892
	Pus7l	0.000319024	-1.10895			Triap1	6.4031e-16	1.45666
	B4galnt3	0.000321313	-1.51727			Adprh	6.40847e-16	2.01998
	Tars2	0.000324564	-2.1735			Plcg2	6.71506e-16	1.06405
	Aup1	0.000326499	-1.22458			Slc25a21	7.15217e-16	1.13332
	Cep164	0.000341102	-1.21426			Tomm70a	7.19189e-16	1.44439
	Sufu	0.00034205	-1.4404			Rpsa	7.22309e-16	2.53098
	Dapk3	0.000342096	-2.08865			Ano1	7.69686e-16	1.0385
	Dnajb5	0.000344951	-1.13633			Nox4	7.72236e-16	1.4429
	Tle2	0.000348553	-1.23797			Rfk	7.77764e-16	2.59651
	Fbrs	0.000351473	-1.5055			Gm26904	7.86293e-16	2.19052
	Rrp9	0.00035461	-1.24115			Sema3c	7.97578e-16	1.6986
	Ttc17	0.000356346	-1.2942			Cd59a	8.03046e-16	1.99126
	Pym1	0.000362705	-1.35345			Fosb	8.36243e-16	2.28402
	Gm26868	0.00036617	-2.97152			Cbr1	8.41892e-16	1.38305
	Zswim5	0.000370912	-1.24553			Ndufs2	8.67847e-16	1.74679
	Ppp1cc	0.000371327	-2.17358			Eif4g2	8.82067e-16	1.40281
	Mamld1	0.000371627	-1.62364			a	9.15267e-16	1.51017
	Ppp3r1	0.00037552	-1.45165			Gnas	9.26702e-16	2.68541
	Ovgp1	0.000381254	-1.62089			Synpo2	9.41308e-16	1.33544
	Rtn4rl1	0.000383893	-1.01271			Jagn1	9.67373e-16	2.16623
	Thumpd2	0.000388485	-2.12504			Gucy2f	9.92534e-16	1.34526
	Ndor1	0.000392448	-1.54748			Cript	9.97569e-16	2.27543
	Zbtb46	0.000393164	-1.02214			Fam129a	1.04445e-15	1.21878
	Rbm19	0.000393893	-1.62194			Col13a1	1.05085e-15	1.29744
	Taf1a	0.000396292	-2.12985			H3f3b	1.11453e-15	2.03019
	Phf2	0.000396842	-1.23377			Tmed7	1.22032e-15	1.72289
	Alad	0.000400644	-1.11097			Gjc3	1.25578e-15	2.73314
	Gltscr1	0.000406366	-1.08877			Cep112	1.25768e-15	2.04219
	Gm14532	0.000412912	-2.02548			Col6a6	1.25842e-15	1.61849
	Usp48	0.000413615	-1.056			Cplx2	1.29635e-15	1.6381
	Tbc1d8	0.000416301	-1.30128			Unc5b	1.45022e-15	2.28658
	Rbck1	0.000420364	-1.73202			AI837181	1.47311e-15	1.29696
	Pkdcc	0.000430822	-2.18479			Commd5	1.47776e-15	1.82565
	4933427G23Rik	0.000438813	-1.30549			Cox5b	1.48238e-15	1.69884
	Slc35b3	0.000445731	-1.53852			Glra1	1.50967e-15	1.0957
	Pcgf5	0.000447323	-1.88428			Ssr3	1.67336e-15	1.65036
	St3gal6	0.000454767	-1.55651			Caly	1.71019e-15	1.97186
	Lyzl4	0.000467069	-1.58093			Fgf10	1.77324e-15	1.20697
	Crebzf	0.000469187	-2.38421			Fjx1	1.9487e-15	1.57285
	Tbc1d31	0.000472536	-1.50308			Fam171b	1.97102e-15	1.15212
	Cd38	0.000483421	-2.00301			Ift22	1.99135e-15	2.11919
	Eefsec	0.000493014	-1.31614			Lap3	2.2332e-15	2.41468
	Gm11613	0.000493633	-1.31282			Akap11	2.42847e-15	1.17487
	Fnbp4	0.000502806	-1.1337			Anp32e	2.43884e-15	1.56038
	D830044D21Rik	0.000530151	-1.91439			Snapc5	2.47233e-15	2.01716
	Gm26520	0.000540154	-1.49278			Sall2	2.6024e-15	1.36053
	Gm12992	0.000544389	-1.98356			Acat2	2.66276e-15	1.50382
	Cd200r1	0.00054647	-1.52581			Cpm	2.66874e-15	1.37125
	Rhbdf1	0.000547351	-1.89214			Gap43	2.71781e-15	1.24056
	1700016P03Rik	0.000577394	-1.6848			1110059G10Rik	2.73941e-15	1.56699
	Gm42917	0.000581028	-1.38486			Pik3ap1	3.07435e-15	1.94996
	Gm38073	0.000584296	-1.67201			Sod2	3.08521e-15	1.66193
	Hic2	0.000585171	-1.38964			Ogfrl1	3.1811e-15	1.62094
	Aifm3	0.000597596	-1.33606			Bnip3	3.2423e-15	1.41275
	Wnt2b	0.000614821	-1.32925			Scin	3.69564e-15	1.08482
	Ccnl2	0.000622668	-1.25077			Mrps16	3.94299e-15	1.67613
	4930432K21Rik	0.000638994	-1.35933			Usp22	3.96362e-15	1.19116
	Vps52	0.000641116	-1.26789			Tbca	4.04234e-15	1.26611
	Mthfsl	0.000658405	-1.15526			Mmp20	4.1346e-15	1.05714
	Ogdhl	0.000689873	-1.06892			Pnmal2	4.53588e-15	1.743
	A830019P07Rik	0.000692357	-1.30479			Gm26834	4.82705e-15	1.70213
	Tyms	0.000701583	-1.30436			Ndufab1	5.40365e-15	1.84787
	Vmn2r86	0.000713216	-1.47612			Grsf1	5.46756e-15	1.35563
	Unk	0.000719544	-1.09318			Fbxo15	5.72519e-15	1.06325
	Midn	0.000726211	-1.26714			Rnf220	5.76796e-15	1.63898
	Dlk2	0.000731951	-1.72113			Smim12	5.925e-15	1.07089
	Gm43552	0.000732147	-1.10195			Ctnnb1	6.13538e-15	1.89555
	Col20a1	0.000732708	-1.95164			Impact	6.52359e-15	1.3503
	Begain	0.000733533	-1.20111			Triqk	6.63248e-15	1.76327
	Fam228a	0.000748372	-1.37076			C1qbp	7.21625e-15	1.94136
	Rps6ka2	0.000753866	-1.45588			Ppa1	7.9929e-15	1.13778
	Eml1	0.000760256	-1.0259			Mcee	8.20203e-15	2.42157
	Tle1	0.000773905	-1.01558			Tgfb2	8.30369e-15	2.6579
	Tnfrsf23	0.000774862	-1.47082			Tmem101	8.34202e-15	2.08455
	BC065397	0.000838272	-2.20263			Vma21	9.07222e-15	1.51043
	Adat1	0.000843833	-1.05282			Rassf4	9.42901e-15	1.39405
	Mrs2	0.000847246	-1.58837			Ndufa9	9.61441e-15	1.94074
	Crocc	0.000889671	-1.16759			Slc25a44	9.8048e-15	2.00127
	Mtmr10	0.000898018	-1.81613			Sp110	1.01798e-14	1.30238
	Rgl2	0.000901387	-1.39869			Mrpl41	1.09795e-14	2.04075
	Gm8098	0.000911839	-1.82841			Akap5	1.11593e-14	1.04765
	Rilpl1	0.000922349	-1.39376			Pard6a	1.1352e-14	1.83343
	Zfp758	0.000925758	-1.39148			Gpc4	1.15096e-14	1.38838
	Plppr2	0.000938724	-1.06179			Klf6	1.15845e-14	1.28925
	Sun2	0.000939113	-2.15569			Adamtsl1	1.18572e-14	2.10709
	Gm15723	0.00094299	-1.68768			Igfbp5	1.21036e-14	2.64418
	Cttnbp2nl	0.000949	-1.09409			Rpl37rt	1.22124e-14	1.76255
	Cpsf7	0.000971722	-1.57341			Cycs	1.22582e-14	1.14637
	2310033P09Rik	0.000990822	-1.46307			2610002M06Rik	1.27223e-14	3.3792
	Pcsk7	0.000997192	-1.22729			Gm4117	1.33194e-14	2.32235
	Pcgf2	0.00100891	-1.11045			Gulp1	1.3443e-14	1.01482
	Dcbld2	0.00103237	-1.33316			Rps4x	1.44731e-14	2.46716
	Ccdc106	0.00103913	-1.10262			Cxx1b	1.50742e-14	1.24258
	Ppip5k1	0.00104433	-1.13485			Nop16	1.51688e-14	1.96073
	Arl3	0.00106169	-1.15681			Wdr61	1.52994e-14	1.54506
	Rap1gap	0.00106818	-1.0399			Dock8	1.59876e-14	1.46577
	Elmsan1	0.00107711	-1.00304			Cyc1	1.63521e-14	1.05865
	Fat4	0.00109666	-1.10755			Bcap31	1.67558e-14	1.27729
	Slc25a32	0.00112469	-1.44369			2610001J05Rik	1.84738e-14	2.28309
	Rec114	0.00112914	-1.81733			Smim8	1.8858e-14	1.99063
	Tmem191c	0.00113394	-1.48574			Rwdd1	1.8888e-14	1.53368
	Dnajc21	0.00113531	-1.39583			Armc1	1.91499e-14	1.74049
	Wdr76	0.00116122	-1.01205			Atxn7l3	1.93458e-14	1.30993
	RP24-365N15.2	0.00116575	-1.34352			Smoc1	2.02858e-14	1.26292
	Dok3	0.00117678	-1.96638			Slc48a1	2.04553e-14	1.32024
	Ift43	0.00118407	-1.31773			Rps6	2.05085e-14	2.09833
	Ddx20	0.00118694	-1.39913			Pcna	2.12476e-14	1.39595
	Mrpl38	0.00120045	-1.74062			Mydgf	2.27904e-14	1.28129
	Mlycd	0.00121608	-1.41131			Galnt14	2.34871e-14	1.92448
	Fbxl19	0.00121704	-1.37538			Efhd2	2.4853e-14	1.5144
	Gm14443	0.00121963	-1.46802			Dnajb14	2.6352e-14	1.17913
	Akap14	0.00124886	-1.56394			1110001J03Rik	2.64602e-14	1.81883
	Tbc1d2b	0.00124944	-1.30459			Pcdh10	2.65919e-14	1.0137
	Stk26	0.0012591	-1.49974			Fhad1	2.69384e-14	1.36633
	4933406I18Rik	0.00126376	-1.31127			Acsbg1	2.71518e-14	1.62678
	Limk1	0.00129605	-1.56334			Dysf	2.76903e-14	1.4598
	Cables1	0.00129981	-1.04809			Phax	2.78189e-14	1.20032
	Ric1	0.00130372	-1.15043			Psmd6	2.97876e-14	1.28208
	Lrrk2	0.00131997	-1.01361			Hspd1	3.0451e-14	1.02928
	Gm16066	0.00135907	-1.33217			Gmfb	3.19227e-14	2.55077
	1700123O21Rik	0.00138832	-1.76567			Snrpg	3.22147e-14	2.38921
	Kcnd3	0.00139038	-1.07159			Il16	3.26911e-14	1.03861
	Nt5e	0.00140296	-1.19509			2610203C22Rik	3.54974e-14	3.20098
	Senp5	0.00141753	-1.04037			Ttc25	3.64424e-14	1.08405
	Shc2	0.0014321	-1.65408			Cpsf2	3.64739e-14	1.98947
	Ttc9	0.00144197	-1.49922			Gpr37	3.7782e-14	2.59121
	Shkbp1	0.00144203	-2.00587			Commd6	3.93629e-14	1.47357
	Arrb2	0.00145619	-1.34956			Dpy30	4.03717e-14	1.53324
	Cep131	0.00150949	-1.80406			AI413582	4.10118e-14	1.88025
	Gps2	0.00151856	-1.02167			Zfp281	4.16561e-14	1.9869
	Kdm4d	0.00152481	-1.17156			Nosip	4.28246e-14	1.53182
	Scmh1	0.00154864	-1.16039			Lipc	4.79321e-14	1.23102
	Micall1	0.0015624	-1.10704			Spcs3	4.90662e-14	1.81817
	Uxs1	0.00160262	-1.03998			1810022K09Rik	5.07804e-14	1.14369
	Gm27032	0.00163607	-1.86662			Cebpzos	5.60428e-14	1.98015
	Kcns3	0.00167963	-1.04029			1700019D03Rik	6.06769e-14	2.51386
	Tctn2	0.00171411	-1.08252			Ech1	6.12598e-14	2.59713
	Hipk1	0.00172417	-1.31747			Kirrel	6.28222e-14	1.09647
	0610043K17Rik	0.00174464	-1.177			Cplx1	7.42266e-14	1.45943
	Etnk1	0.00180177	-1.04151			Snn	7.4874e-14	1.46823
	Brwd3	0.00180934	-1.41418			Rheb	7.49417e-14	1.36363
	Clca4b	0.00183603	-2.70425			Mertk	8.15989e-14	2.20694
	Muc19	0.00184838	-1.29111			Klhl13	8.22696e-14	1.62918
	Panx2	0.0018677	-1.24028			Ddx1	8.58153e-14	1.02724
	Slc38a7	0.00186989	-1.23549			Cyb561	8.862e-14	1.16255
	Ap4e1	0.00187101	-1.09051			Phf5a	8.98011e-14	1.70326
	Tbc1d1	0.00187718	-1.0004			Rtfdc1	9.23496e-14	1.30374
	Gnb5	0.00189055	-1.06382			Ola1	1.05022e-13	1.13057
	Kcnc3	0.0020192	-1.35503			Rab1a	1.06379e-13	1.31046
	Sprtn	0.00206531	-1.67927			Glrx	1.06645e-13	2.11107
	Snta1	0.00207115	-1.20333			Ssr1	1.15194e-13	1.2693
	Lrrc8c	0.00207536	-1.10604			Zfand5	1.17015e-13	1.42587
	Cpsf1	0.00208265	-2.16763			Avpi1	1.20276e-13	1.40015
	Prkcg	0.00212272	-1.10749			Uhmk1	1.22007e-13	1.9897
	Top3b	0.00214493	-1.75162			H3f3a	1.25621e-13	2.39521
	Ppp6r2	0.00214997	-1.08076			Hspa8	1.30174e-13	1.5418
	Dvl3	0.00219794	-1.8054			Ostc	1.35033e-13	1.3637
	Chrm2	0.00222348	-1.79781			Ahsa1	1.36097e-13	1.67471
	Usf2	0.00224874	-1.62125			Ccdc127	1.4378e-13	2.38766
	Cecr5	0.00225384	-1.36293			BC003965	1.52356e-13	1.688
	Klhl18	0.0022544	-1.18932			Cops4	1.5455e-13	1.3773
	Gmip	0.00226255	-1.94002			Rab2a	1.56158e-13	1.38485
	Edc4	0.00229608	-1.1926			Eapp	1.56412e-13	1.28545
	Gpr141	0.00229733	-1.90118			Gm12478	1.5756e-13	1.05251
	Atxn7l2	0.00232028	-1.28956			Gpd2	1.6609e-13	1.56966
	Gm42953	0.00232513	-2.3812			Hsp90b1	1.67758e-13	1.54327
	Psg16	0.00232609	-1.34743			Tmem9b	1.70779e-13	1.99664
	Mta2	0.00236478	-1.71755			Eno1	1.89606e-13	1.10025
	Helq	0.00241769	-1.23415			Phyh	1.92637e-13	1.74188
	BC021891	0.00242909	-1.09405			Ube2a	1.95651e-13	1.46395
	Gm43175	0.00244546	-1.84853			Rpl30	1.9991e-13	1.49815
	Ei24	0.00253688	-1.40554			Crhr2	2.00672e-13	1.06069
	Aatf	0.00257617	-1.27443			Ciao1	2.02807e-13	1.83586
	Plppr3	0.00260036	-1.41986			Plekhb1	2.11451e-13	1.47644
	1700011I03Rik	0.00260141	-1.37032			Hax1	2.25091e-13	1.49802
	Zfp61	0.00261639	-1.06578			Prdm16	2.46367e-13	1.66493
	D830044I16Rik	0.00261657	-1.63776			Gja1	2.49007e-13	2.45053
	Stk32c	0.00267253	-1.29641			Cox20	2.90661e-13	2.22829
	Nfs1	0.00269336	-1.69314			Arl16	3.23205e-13	1.57704
	BC030499	0.00269602	-1.67529			Rab33a	3.43043e-13	1.68597
	Trim11	0.00272557	-1.66456			Polr1d	3.44642e-13	1.60929
	4930555F03Rik	0.0027752	-1.21356			Eps8	3.45655e-13	2.08569
	Enthd2	0.0027861	-2.45183			Lig4	3.55061e-13	1.29513
	Podxl2	0.0028231	-1.79641			Lpar1	3.72438e-13	1.51277
	Eif2b2	0.00283863	-1.07937			Mal2	3.72968e-13	1.02105
	Gm43597	0.0028467	-1.96706			Flt1	3.77653e-13	2.41318
	Wtap	0.00286508	-1.26676			S100b	3.87118e-13	3.05268
	Gna12	0.00293963	-1.66114			Timm22	3.91127e-13	1.8408
	Ampd2	0.00298552	-2.16324			Cxcl12	4.01694e-13	2.70833
	Ryk	0.00300316	-1.01942			Nup210l	4.03769e-13	1.33408
	Cnot10	0.00300429	-1.03153			Srgn	4.23206e-13	1.01355
	Slx4	0.00303622	-1.17248			Mrpl12	4.23591e-13	1.69827
	Tmem201	0.00308378	-1.22483			Cd3eap	4.32606e-13	2.13397
	Scrib	0.00309233	-1.28912			Kcnv1	4.37508e-13	1.08922
	Gm42936	0.0032373	-1.11706			Syt9	4.40564e-13	1.30367
	Kndc1	0.00325181	-1.49673			Sel1l2	4.49619e-13	1.24764
	Nkain4	0.0032989	-1.3856			Spata13	4.54409e-13	2.49421
	Slc2a4rg-ps	0.00330591	-1.33337			Tspan31	4.59738e-13	1.90214
	F13a1	0.00331871	-1.02656			Sar1b	4.65435e-13	1.85334
	Scnn1a	0.00333493	-2.56427			Rpl10	4.90903e-13	1.58363
	1700028P14Rik	0.00334005	-2.89324			Mrps17	4.92004e-13	1.65473
	Acd	0.00334061	-1.0789			Mboat7	5.91701e-13	2.00626
	Gm15601	0.00334769	-1.07342			Slc35b1	5.94288e-13	1.15389
	Mmaa	0.00338208	-1.23856			Kras	6.36398e-13	1.67243
	A730060N03Rik	0.00340626	-1.66393			Shroom2	6.41306e-13	2.88975
	Noc2l	0.00344458	-1.14185			Tmem35	6.44224e-13	1.49186
	Zhx3	0.00345183	-1.18591			Myh15	6.62766e-13	1.45882
	Lca5l	0.00349117	-1.32104			Rpa3	6.9039e-13	1.11352
	Acrbp	0.00349131	-1.53627			Serpine2	6.98152e-13	1.03315
	Gm27187	0.00351357	-1.37306			Ociad2	6.98588e-13	1.21243
	Tmem259	0.00361769	-1.6685			Mrpl50	7.10744e-13	2.84253
	Nfkbiz	0.00362742	-1.1737			Morf4l2	7.49317e-13	1.86679
	Kctd15	0.003634	-2.0381			Kcnf1	7.66782e-13	2.24879
	Shtn1	0.00367937	-1.00158			Inafm2	8.66633e-13	1.04851
	Arhgap33	0.00373271	-1.1515			Nostrin	8.7559e-13	1.34015
	Rab34	0.003747	-1.19668			Hexim1	9.30617e-13	2.27219
	Dlec1	0.00378735	-1.79268			Ipcef1	9.44921e-13	1.21339
	6030442K20Rik	0.00379657	-1.86244			Slc9a4	9.56873e-13	1.24789
	Gm16126	0.00386061	-1.06302			Rny3	9.97085e-13	1.94727
	Cep85l	0.00391817	-1.07582			Araf	1.03496e-12	1.55382
	Slc39a2	0.00394223	-2.14094			Nfatc2	1.07217e-12	1.95881
	Cenpu	0.00394737	-1.59071			Trappc13	1.10364e-12	1.06235
	Vmn2r84	0.00394783	-2.13065			Kbtbd7	1.10986e-12	2.01719
	Zfp142	0.00395528	-1.08432			Adamts14	1.11669e-12	1.10811
	Zfp235	0.00396834	-1.92281			Gpatch11	1.12024e-12	2.61676
	Rprd1a	0.00397804	-1.08158			Grhpr	1.14344e-12	1.61827
	Lypd1	0.00409354	-1.57773			Gm17259	1.14562e-12	2.34652
	Sbf1	0.00414318	-1.08282			Tgfbr2	1.19705e-12	1.91897
	Tsnaxip1	0.00416832	-1.03735			RP24-222O22.4	1.28591e-12	1.90613
	Trafd1	0.00417387	-1.38516			Glrx2	1.3205e-12	1.64017
	Cnih3	0.00420773	-1.27711			Gpr27	1.35255e-12	2.17969
	Crlf1	0.00426475	-2.10936			Psmb3	1.35284e-12	1.84746
	AI846148	0.00427786	-1.35698			Hapln1	1.35508e-12	1.20145
	Cep44	0.00430715	-1.4228			Eif3f	1.48067e-12	1.26316
	CK137956	0.00434492	-1.5696			Rpl18a	1.49823e-12	2.03722
	Lpcat4	0.00441838	-1.46634			Cmpk2	1.53727e-12	1.67218
	Malsu1	0.00450314	-1.80441			Tmem229a	1.6182e-12	1.86879
	Osbpl5	0.00456157	-1.41511			Atp5o	1.63007e-12	2.49066
	Prpf39	0.00457626	-1.02779			Ltbp2	1.65174e-12	1.48281
	Dazap1	0.00457654	-1.11331			Oas1c	1.73399e-12	1.1397
	Dok5	0.00458902	-1.09135			Map1a	1.74206e-12	1.30758
	Gm43606	0.0046005	-3.24418			M6pr	1.84143e-12	1.34959
	Pcgf6	0.00463489	-1.08527			Apex1	1.88071e-12	1.07025
	Gm29282	0.0046392	-1.0626			Fshr	1.8852e-12	1.69387
	A830080D01Rik	0.00466361	-1.17569			Cby1	1.95335e-12	1.89549
	Nat10	0.00469065	-1.58147			Arhgdia	1.97298e-12	1.01912
	Zfp811	0.0047624	-1.14339			Psmc2	1.9798e-12	1.29318
	Slc25a23	0.0047796	-1.67921			Pmp22	2.02891e-12	2.65535
	Akap17b	0.00478066	-1.13679			Myl9	2.05184e-12	1.27163
	RP23-474B17.2	0.00485612	-1.60202			Nfia	2.09154e-12	1.6202
	Morc2b	0.00489226	-1.92064			Lamtor4	2.27613e-12	1.38221
	Nadsyn1	0.00498461	-1.32193			Fermt3	2.39972e-12	1.0405
	Ttbk1	0.00499557	-2.07069			Ctss	2.50813e-12	1.05854
	Tert	0.00503027	-1.973			Eef1e1	2.53574e-12	2.35664
	Fam35a	0.00520149	-1.3061			Mff	2.58206e-12	1.38906
	Mccc1	0.00520663	-2.08775			Tmem33	2.61501e-12	1.99879
	Gm15679	0.00527909	-2.03127			Slc39a10	2.6546e-12	1.65692
	Mre11a	0.00541161	-1.38645			Rab26	2.7615e-12	2.43687
	Taf1d	0.00541289	-2.23773			C130074G19Rik	2.76727e-12	2.44781
	Ankrd13d	0.00541465	-1.2317			Rpl7	2.98067e-12	1.80871
	3010001F23Rik	0.00557174	-1.17575			Sdhaf4	3.03769e-12	1.61231
	B130046B21Rik	0.00559614	-1.90603			Dkk3	3.03891e-12	1.44147
	4931440J10Rik	0.00574893	-1.42088			Tmem261	3.21436e-12	1.45521
	Csad	0.00576278	-1.35284			Zc3h15	3.49068e-12	1.11384
	Cdkl1	0.00581036	-1.69328			Smo	3.75137e-12	1.1692
	Teddm2	0.00584886	-1.63532			Slu7	3.83338e-12	1.2432
	Mdm1	0.00592327	-1.82172			Mrpl24	4.29627e-12	1.461
	Pqlc3	0.00593562	-1.44991			Asb2	4.37903e-12	1.11296
	Ccdc81	0.00597841	-1.25088			Lancl1	4.42407e-12	1.1861
	Rcor1	0.00609157	-1.1134			Snhg3	4.4881e-12	1.37737
	Dtx2	0.00614354	-1.03355			Arpc5l	4.54563e-12	1.31469
	Setd6	0.00618431	-1.39173			Naa20	4.74862e-12	1.44402
	Mapk11	0.00627714	-1.35695			Nubp2	4.97063e-12	1.31602
	Zgpat	0.00645637	-1.68381			Camk2n1	5.38224e-12	1.80164
	Efemp1	0.00649806	-1.06961			Gabrg1	5.60054e-12	1.65363
	St8sia6	0.00651364	-1.48536			Nid2	5.62679e-12	1.49888
	Ube2j2	0.00658949	-1.0767			Gm12648	5.83192e-12	1.37999
	Pskh1	0.00660334	-1.93719			Coa5	5.84402e-12	1.00668
	Atxn7	0.00663444	-1.24479			Clic5	5.9114e-12	2.25206
	Rnf39	0.00679076	-1.82319			4930558K02Rik	6.09846e-12	1.13443
	Rad51c	0.00679141	-1.23054			Pdk2	6.16493e-12	1.00083
	Gm37593	0.00695606	-1.46698			Gpr156	6.27651e-12	1.03938
	Rcan1	0.0069561	-1.05802			Knop1	6.47243e-12	1.4392
	Me2	0.00697903	-1.16511			Mcfd2	6.5786e-12	1.47671
	Gm13936	0.00702883	-1.42874			Manea	6.91121e-12	2.18253
	Rnf10	0.00704208	-1.08509			Stx12	7.14456e-12	1.14664
	Glis2	0.00707385	-1.0784			Mocs2	7.20848e-12	1.69046
	RP23-54G8.4	0.00724521	-1.13974			Fkrp	8.38854e-12	1.55283
	Mgat4b	0.0073811	-1.33734			Rftn2	8.65128e-12	1.27518
	Fam234a	0.0075869	-1.52276			Anln	9.35527e-12	1.88901
	Fxyd4	0.00758849	-1.62192			Terf2ip	9.37298e-12	1.79004
	Usp12	0.0076815	-1.03288			Cfh	1.09171e-11	1.6195
	Nfatc2ip	0.00792716	-1.0918			Jak1	1.09645e-11	1.15928
	Cdk5rap2	0.00800996	-1.35107			Lef1	1.11001e-11	1.67177
	Gm15997	0.00802985	-1.35039			Nos1	1.18491e-11	1.45144
	Zbtb49	0.00805626	-1.25662			Tmem199	1.20618e-11	1.23378
	Mthfr	0.00807474	-1.59289			Slc2a12	1.33626e-11	1.50474
	Zfp810	0.00828464	-1.62369			Pcyox1	1.34329e-11	1.2909
	Mon1a	0.00831149	-1.11905			Slco1a4	1.43598e-11	2.23769
	Cc2d1b	0.00844107	-1.2899			Atp6v1c2	1.52215e-11	1.13892
	Gm2420	0.00845275	-1.37244			B230369F24Rik	1.61347e-11	2.42601
	Gm37266	0.0084535	-2.01189			Spcs2	1.61372e-11	1.83228
	Pacsin3	0.00849239	-1.04571			Pddc1	1.62168e-11	1.67554
	Gm13225	0.00863982	-1.36399			Ube2q1	1.76268e-11	1.39918
	Trpm4	0.00871876	-1.1828			Rab9	1.76653e-11	1.20691
	Prr36	0.00880893	-1.81823			Pla2g16	1.77695e-11	1.96028
	Polrmt	0.00886292	-1.60824			Tollip	1.81649e-11	1.24289
	Barx2	0.00886973	-1.02932			Endod1	1.89992e-11	2.09292
	9530052E02Rik	0.00887764	-1.0042			Clptm1l	1.90298e-11	1.04799
	Taf5	0.00895287	-1.47356			Pmvk	1.90366e-11	1.1511
	Gm20732	0.00897388	-1.20391			Il18r1	1.95013e-11	1.40445
	Capn1	0.00906708	-1.48776			Itgb6	2.02459e-11	1.1639
	Kcnab3	0.00916245	-1.33897			Dusp1	2.04697e-11	1.47101
	Gabpb2	0.00917345	-1.05193			Atp8b5	2.07286e-11	1.1812
	Sppl2b	0.00937234	-1.68869			Psmg3	2.10298e-11	1.60335
	E130304I02Rik	0.00944556	-2.02228			Cnpy2	2.18346e-11	1.52871
	Smox	0.00951104	-1.27641			Thyn1	2.27265e-11	1.8179
	B230307C23Rik	0.00952493	-1.83726			Tmem234	2.32513e-11	1.21954
	4933408B17Rik	0.0097298	-1.99552			AW209491	2.53312e-11	1.9803
	Csf2ra	0.00975288	-2.20934			Bank1	2.55142e-11	1.14153
	Miip	0.00979184	-1.407			Cand1	2.56694e-11	1.14179
						Chmp4b	2.6186e-11	1.42909
						Strap	2.68017e-11	1.97912
						Myo3b	2.68197e-11	1.53821
						Shisa5	2.73302e-11	2.10112
						Psmg4	2.76109e-11	1.33647
						Galnt5	2.84892e-11	1.71854
						Hmgn2	2.93309e-11	2.06262
						Eps15	3.0185e-11	1.45633
						Slitrk4	3.09625e-11	1.09265
						Nudt4	3.17372e-11	1.01294
						Kdr	3.26585e-11	2.50876
						Ppid	3.30754e-11	1.23926
						Gaa	4.50346e-11	1.21733
						Surf4	4.52221e-11	1.89453
						Litaf	4.71162e-11	2.10315
						Gm14326	4.82328e-11	1.67925
						Gnai2	4.95006e-11	1.17841
						Slc10a2	4.9684e-11	1.08873
						Acly	5.22998e-11	1.05919
						Resp18	5.27659e-11	1.88106
						Wscd1	5.3559e-11	2.37131
						Pla2g7	5.36299e-11	2.11077
						Dusp6	5.44451e-11	1.54944
						Dhrs1	5.86255e-11	1.60251
						Rpl18	5.92659e-11	1.12199
						Scrn1	6.10531e-11	1.31594
						A230004M16Rik	6.18664e-11	1.42873
						Dhrs7	6.20943e-11	1.59555
						Pkhd1l1	6.62212e-11	1.31871
						Leprotl1	6.68288e-11	1.22674
						Adamts9	6.83895e-11	1.44533
						Mypn	7.04379e-11	1.37268
						Sult2a8	7.07766e-11	1.06068
						Mrpl16	7.16389e-11	1.25914
						Slc13a1	7.47316e-11	1.05587
						Smu1	7.52852e-11	1.83212
						Kars	7.63102e-11	2.12573
						Ednrb	7.9044e-11	1.46787
						BC023829	8.45506e-11	1.84954
						Tmx1	8.49092e-11	2.15071
						A830010M20Rik	8.69046e-11	1.08376
						Lysmd4	9.00146e-11	1.55308
						Parp9	9.19163e-11	2.56906
						Eif2b1	9.42451e-11	2.34541
						Ggct	9.4674e-11	1.83638
						Dync1li2	9.64709e-11	1.43504
						Tec	9.65501e-11	1.2014
						Nifk	9.98643e-11	1.36466
						4930417O13Rik	1.00879e-10	1.18198
						Wdr1	1.02215e-10	1.08273
						D030028A08Rik	1.02514e-10	1.38296
						Rgs3	1.05503e-10	2.28668
						Sumo1	1.08211e-10	1.29112
						Anapc11	1.15861e-10	1.64541
						Gm26786	1.2104e-10	1.25353
						Osmr	1.21263e-10	1.04529
						Slc16a1	1.21547e-10	1.18059
						Tmem128	1.2448e-10	2.14174
						Bmx	1.24947e-10	1.33887
						Wfs1	1.27109e-10	2.33907
						Fbll1	1.32353e-10	1.41399
						Cops2	1.32476e-10	1.34042
						Tomm20	1.33408e-10	1.99619
						Hspa4l	1.3976e-10	1.26068
						Elf1	1.44991e-10	1.79348
						Mrpl13	1.50053e-10	1.41701
						Yae1d1	1.50773e-10	2.18978
						0610040B10Rik	1.53738e-10	1.646
						Irf2bp1	1.54096e-10	1.05431
						H2afj	1.542e-10	1.10837
						Txndc9	1.64527e-10	2.34689
						Fam163a	1.66734e-10	1.10596
						Ppil1	1.67885e-10	2.3987
						Eif3l	1.76242e-10	1.25835
						Uba3	1.76759e-10	1.81875
						B230217C12Rik	1.77751e-10	1.18655
						Nhp2l1	1.79001e-10	2.43291
						Med28	1.87391e-10	1.39628
						Gnl1	1.89996e-10	1.64266
						Rps25	1.94609e-10	1.16936
						Pmpcb	2.01052e-10	1.4786
						Mapk3	2.04463e-10	1.16891
						Qk	2.13262e-10	1.43616
						Aqp9	2.25411e-10	1.32821
						Ctsz	2.27904e-10	2.02145
						Tbata	2.28472e-10	1.33714
						Lsm6	2.33814e-10	1.81361
						N6amt1	2.36368e-10	2.08643
						Elovl4	2.41874e-10	1.32016
						Sim1	2.49466e-10	1.10828
						Wdr82	2.53388e-10	1.54288
						Slc9a6	2.59847e-10	2.27684
						Tmem14c	2.6535e-10	1.02408
						Chmp6	2.66125e-10	1.63089
						Rwdd3	2.67968e-10	1.94784
						Zcchc10	2.71548e-10	1.7605
						Ros1	2.77763e-10	1.06041
						Gpr88	2.83616e-10	2.68722
						Cln8	2.83972e-10	2.20002
						Tmem126b	2.88583e-10	2.36734
						Dcdc2a	3.02368e-10	1.99172
						Borcs8	3.09216e-10	1.85117
						Mapre1	3.13566e-10	1.92779
						Rragd	3.18452e-10	1.48531
						Rmdn2	3.27172e-10	1.49233
						Adamts4	3.46136e-10	1.67213
						Neb	3.46924e-10	1.42723
						Coa7	3.55499e-10	1.48768
						Cds2	3.61356e-10	1.09016
						Slc35a5	3.65088e-10	1.29041
						B9d2	3.67238e-10	1.49951
						Sowaha	3.75966e-10	2.07369
						Golgb1	3.76782e-10	1.1351
						Med30	3.84622e-10	1.57613
						Manbal	3.91426e-10	1.10577
						Prkd3	4.00681e-10	1.17748
						Nsg1	4.05982e-10	1.11211
						Ssbp1	4.18141e-10	1.79011
						Trp53rka	4.33922e-10	1.22389
						Abhd14a	4.34017e-10	1.11258
						Ufm1	4.6055e-10	1.67451
						Fzr1	4.64668e-10	1.06212
						Piezo2	4.7363e-10	1.11574
						Bhlhe22	4.82566e-10	2.39361
						P4hb	5.09463e-10	1.78876
						Disp2	5.53961e-10	1.12666
						Ssu72	5.56577e-10	1.26921
						Urod	5.59587e-10	1.23216
						Armcx4	5.60574e-10	2.44009
						Scrg1	5.61494e-10	1.36766
						Mrpl35	5.75655e-10	1.41463
						Mlx	5.78516e-10	1.16447
						Paqr4	6.05022e-10	1.85414
						Acsl3	6.07697e-10	1.15658
						Scpep1os	6.27876e-10	1.07496
						Tbr1	6.36795e-10	1.14505
						Gm44191	6.36895e-10	1.51281
						Kcna6	6.36899e-10	1.2375
						Rogdi	6.39002e-10	1.84963
						Klhl23	6.54234e-10	1.19159
						Pls3	6.54352e-10	1.39949
						Fa2h	6.86949e-10	2.26745
						Adam2	7.28786e-10	1.02687
						1500009C09Rik	7.38015e-10	2.15793
						Ly6h	7.62362e-10	1.3342
						Hmgcr	8.15969e-10	1.4995
						Smyd1	8.39163e-10	1.03642
						Serp1	8.62631e-10	2.12039
						Scml2	8.65502e-10	1.89268
						Wdr64	9.35149e-10	1.05017
						Sord	9.52775e-10	2.42322
						Emc2	9.82642e-10	1.29851
						Drd1	1.02344e-09	1.93201
						Cubn	1.04844e-09	1.2271
						Trim14	1.05102e-09	1.63924
						Nov	1.05522e-09	2.16803
						Pnpla7	1.06136e-09	1.19177
						Gad1	1.12112e-09	2.04929
						Prpf19	1.13636e-09	1.07596
						Ak6	1.20173e-09	1.1917
						Sccpdh	1.2333e-09	1.60501
						Frzb	1.31509e-09	2.57859
						Mrps18a	1.37695e-09	2.00975
						Psmd1	1.39293e-09	1.19405
						Atf5	1.45919e-09	1.05706
						Llph	1.46604e-09	1.2709
						Elovl7	1.4936e-09	2.1787
						Calu	1.52132e-09	1.68558
						Msantd3	1.52467e-09	1.32738
						Cyp51	1.55151e-09	1.21616
						Gm5127	1.58584e-09	1.07715
						Slc40a1	1.59648e-09	1.68047
						Adipor1	1.62633e-09	1.27227
						Ocln	1.65867e-09	1.015
						Rnf122	1.68545e-09	2.50312
						Cd9	1.69989e-09	2.03417
						Cd63	1.70914e-09	1.3438
						Ndufaf4	1.76727e-09	1.65296
						Tctex1d2	1.79525e-09	1.6997
						Wasl	1.82253e-09	1.12581
						Cdc37	1.84121e-09	1.01541
						Armt1	1.9058e-09	1.29934
						Surf1	1.92485e-09	1.85538
						Pole4	1.98798e-09	1.26123
						Nop58	1.99077e-09	1.23151
						Smc1a	2.13732e-09	1.54182
						Gm28694	2.18489e-09	1.5753
						Pcp4l1	2.19574e-09	2.75412
						C1galt1c1	2.30959e-09	1.56042
						Hepacam	2.36446e-09	1.97216
						Gm26870	2.37698e-09	1.22607
						Ngrn	2.42123e-09	1.80733
						Adrb1	2.43497e-09	1.13912
						Tbc1d7	2.46017e-09	2.20583
						Creb3l2	2.54181e-09	1.19406
						Ap1s2	2.68175e-09	2.24444
						Pgm5	2.76203e-09	1.27802
						Zfp871	2.85471e-09	1.45643
						Pkd1l2	2.87709e-09	1.01744
						Srek1ip1	2.939e-09	1.30702
						Fam107b	2.97146e-09	1.05373
						Trappc2	3.15799e-09	1.05349
						Rbmx2	3.35561e-09	2.6168
						Dusp26	3.51064e-09	1.02648
						Asrgl1	3.55505e-09	1.63815
						Tmem127	3.56955e-09	1.44112
						Gm10699	3.59974e-09	1.56877
						Smim4	3.6134e-09	1.73634
						Nol12	3.65751e-09	1.56821
						Bcas1	3.67625e-09	3.51612
						Masp1	3.69671e-09	1.26168
						1500011B03Rik	3.71661e-09	1.8852
						Cers2	3.72141e-09	1.33141
						Serpini1	3.83495e-09	1.77454
						Gtf3c6	3.90873e-09	2.06534
						Epdr1	3.92425e-09	1.75911
						Rasgrp1	3.96087e-09	1.11591
						Lama2	4.01637e-09	1.75915
						Med4	4.09729e-09	1.00437
						Epas1	4.09908e-09	2.377
						Zrsr2	4.23271e-09	1.6698
						Fam43b	4.27673e-09	1.5583
						Fam174a	4.28671e-09	2.20803
						Ptprz1	4.38543e-09	2.61525
						Klhdc2	4.4393e-09	1.27486
						Nxt2	4.45502e-09	3.49089
						Glra2	4.50209e-09	1.78545
						Rap2a	4.55179e-09	1.10774
						Spsb3	4.70798e-09	1.01171
						Gsn	4.77682e-09	1.29278
						Dnajb2	4.83635e-09	1.54619
						Kpna2	5.36839e-09	1.1711
						Cd28	5.58339e-09	1.64573
						Gab1	5.64169e-09	2.11108
						Nova2	5.74323e-09	1.03408
						Smim20	6.10122e-09	1.65508
						Pdcl	6.27067e-09	2.06284
						Nsfl1c	6.28796e-09	1.19899
						Dnajb1	6.40846e-09	1.4796
						Gm38048	6.48054e-09	1.51174
						Eif2s1	6.73965e-09	1.18329
						S100a6	6.82659e-09	1.78819
						Rhpn2	7.24008e-09	1.81894
						Tmem132c	7.33849e-09	1.23351
						Rnf141	7.64331e-09	1.08396
						Oca2	8.28378e-09	1.3261
						4933404O12Rik	8.47908e-09	2.04369
						Mepce	8.63748e-09	1.25766
						Nsdhl	8.69902e-09	1.54507
						9530036O11Rik	8.90597e-09	1.26978
						Ifi27	8.92275e-09	1.40771
						Immt	9.06593e-09	1.01087
						Golt1b	9.92184e-09	1.61512
						Kctd2	1.01897e-08	1.20989
						Fxyd6	1.08143e-08	2.22092
						Skap2	1.08189e-08	1.70751
						Phldb2	1.12577e-08	1.96211
						Ttyh2	1.1437e-08	1.9931
						Plekhb2	1.16182e-08	1.18117
						Tmem183a	1.16521e-08	1.1992
						Ube2ql1	1.16581e-08	1.10158
						Ppp2cb	1.18072e-08	1.22397
						1110032A03Rik	1.21112e-08	2.27005
						Itgb1bp1	1.24421e-08	2.26102
						Ranbp6	1.28248e-08	2.33834
						Anxa2	1.29051e-08	1.16847
						Tm9sf3	1.32317e-08	1.2834
						Tmub2	1.35797e-08	1.04129
						Gm10863	1.39258e-08	1.28703
						Anxa10	1.41943e-08	1.66552
						RP23-402A4.1	1.43705e-08	1.85036
						Gm43154	1.44642e-08	1.05662
						Nid1	1.45395e-08	1.50801
						Sugt1	1.48913e-08	1.21824
						Stard4	1.50389e-08	2.6487
						Rtcb	1.5148e-08	1.6175
						Mrpl23	1.5627e-08	1.73584
						Rdh11	1.56711e-08	1.43919
						Sema6c	1.56859e-08	1.43016
						Fam101b	1.57235e-08	1.28036
						Chpf	1.60052e-08	1.02113
						Ocel1	1.69064e-08	2.22485
						Btbd3	1.70173e-08	1.11635
						Bola1	1.87161e-08	1.63992
						Trnp1	2.0167e-08	1.40686
						Tyr	2.02324e-08	1.45699
						Slitrk2	2.05525e-08	1.31752
						Hacl1	2.08474e-08	1.47968
						Gm21596	2.10574e-08	1.11274
						Rcn2	2.13489e-08	1.58169
						Adamts13	2.18478e-08	1.79469
						Blvrb	2.21807e-08	1.52598
						Chrnb3	2.26318e-08	1.71988
						Ctnnbip1	2.42542e-08	1.06588
						Phyhipl	2.47634e-08	1.03987
						Nipsnap3b	2.51373e-08	1.72503
						Sulf1	2.53811e-08	1.12418
						Bbs4	2.56426e-08	1.15807
						Nudt2	2.5703e-08	1.58504
						Pygo2	2.58837e-08	1.11959
						Tob2	2.59924e-08	1.74299
						Pnkd	2.68531e-08	1.02953
						Lrrc51	2.69891e-08	1.02771
						Ppp1r15b	2.72775e-08	1.81396
						Wdr12	2.72941e-08	1.973
						Scamp1	2.74384e-08	1.17329
						Gdi2	2.74754e-08	1.01465
						Tram1l1	2.83702e-08	1.17666
						C530005A16Rik	2.94704e-08	1.65981
						Nrsn1	2.97692e-08	1.10671
						Yipf4	2.9954e-08	1.53445
						2010204K13Rik	3.03188e-08	2.65102
						Sap18	3.08751e-08	1.89566
						S100a10	3.10358e-08	1.84604
						Slc39a12	3.12738e-08	1.17345
						Cnr1	3.13303e-08	1.05234
						Ube2d3	3.31375e-08	1.26431
						Rab35	3.90048e-08	1.06263
						Vstm2a	4.20719e-08	1.50627
						Sorbs3	4.34319e-08	1.34007
						Cyb5r3	4.45124e-08	1.78564
						1700027H10Rik	4.46339e-08	1.79902
						Irgq	4.59472e-08	1.42513
						Adgrf5	4.72755e-08	1.25527
						Arl6	4.78151e-08	1.31698
						Dnajb11	4.90437e-08	1.11838
						S100a13	5.05124e-08	1.22553
						Mtfr1l	5.07347e-08	1.18647
						Nfatc1	5.14271e-08	1.37695
						Tspan15	5.20927e-08	2.04551
						Myh3	5.25549e-08	1.67542
						Lgi2	5.38995e-08	1.1027
						Slc30a4	5.60627e-08	1.19129
						Stra13	5.71843e-08	1.00562
						Cdc5l	5.95707e-08	1.30462
						Sptssa	6.24514e-08	1.16594
						Arhgap25	6.38578e-08	1.52398
						Mchr1	6.51311e-08	1.11749
						Cldn14	6.5333e-08	1.17376
						Sertad1	6.55162e-08	1.14138
						Phb	6.65463e-08	1.41315
						Tbcc	6.73374e-08	1.31237
						Sytl2	6.86206e-08	1.63828
						Aim2	6.91505e-08	1.35959
						Rpl9	6.93736e-08	1.61652
						Ehd3	6.95821e-08	1.34903
						Tmem47	7.14119e-08	1.40834
						Orc6	7.18116e-08	1.19657
						Smim19	7.34409e-08	1.23773
						Aida	7.65735e-08	1.40345
						Tmbim4	7.72604e-08	1.55511
						Znhit2	7.88887e-08	1.19001
						AY512915	7.95106e-08	1.20775
						Prdx4	8.05767e-08	1.57332
						Btf3l4	8.24168e-08	1.20145
						Bdnf	8.30894e-08	1.60266
						Slc39a3	8.34728e-08	1.54237
						Fundc2	8.52788e-08	2.03752
						Dgkg	8.94339e-08	1.21089
						Tmed5	8.97596e-08	1.10742
						Lrrc2	9.28523e-08	1.06274
						Ccdc184	9.39068e-08	1.4552
						Lrp10	9.57356e-08	1.40468
						Adck3	9.62099e-08	2.32113
						Neat1	1.02752e-07	2.37699
						Lypd6	1.03978e-07	1.80499
						Fundc1	1.05321e-07	1.05456
						Dap3	1.0693e-07	1.03832
						Tsr2	1.2043e-07	1.34987
						Gm13780	1.20595e-07	2.31708
						Mmgt2	1.28253e-07	1.14763
						Manf	1.29453e-07	1.85654
						Nrp1	1.30241e-07	1.10006
						Tubg1	1.3247e-07	1.59897
						Wdr95	1.43524e-07	1.3736
						Enpp4	1.44332e-07	1.13462
						Smad9	1.49279e-07	1.04181
						Pon2	1.51498e-07	1.53949
						Mrpl42	1.59824e-07	1.39052
						Gtf2b	1.6921e-07	1.62787
						Sri	1.80719e-07	1.68654
						Mettl9	1.88544e-07	2.30739
						Dtymk	1.94409e-07	1.018
						Trbc2	2.00762e-07	1.36479
						Spryd7	2.09314e-07	1.55897
						Sfxn1	2.12484e-07	1.55952
						C1ql3	2.15854e-07	2.02136
						Ramp3	2.23463e-07	2.00095
						Lsm10	2.33498e-07	1.09386
						Sde2	2.36909e-07	1.35568
						1700007G11Rik	2.42903e-07	1.0316
						Sypl	2.46415e-07	1.26031
						Sv2c	2.48078e-07	1.07343
						Ube2n	2.5247e-07	1.02084
						Adamtsl2	2.77941e-07	2.59452
						Tmem163	2.82272e-07	1.25944
						Atp13a4	2.92685e-07	1.39217
						Rnmt	3.06361e-07	1.21465
						Oprm1	3.11965e-07	1.06407
						Gm13832	3.12316e-07	1.32972
						Gla	3.15582e-07	1.81239
						Car1	3.17226e-07	1.16075
						Epb41l4a	3.2026e-07	1.24097
						Enpp1	3.21054e-07	1.22336
						Dpysl3	3.24961e-07	1.05806
						Isca1	3.47794e-07	1.29132
						Igfbp4	3.551e-07	2.34763
						Smc2	3.64439e-07	2.19616
						Chmp2b	3.64833e-07	1.57319
						Sh3bgrl	3.88618e-07	1.13161
						Azin1	3.88763e-07	1.09676
						Ttn	4.00952e-07	1.32238
						Ube2z	4.04848e-07	1.73892
						Psme2	4.18114e-07	1.18465
						Ormdl2	4.18258e-07	1.05548
						Prkcdbp	4.21041e-07	1.10374
						Pdcl3	4.37664e-07	1.79141
						Zfp688	4.43519e-07	1.36131
						Hdhd3	4.74846e-07	1.12669
						D6Wsu163e	5.13059e-07	1.23
						Tmem167b	5.21271e-07	1.92585
						Tmem129	5.49222e-07	1.24254
						Rabif	5.74441e-07	1.74012
						Rgs10	5.75603e-07	2.33202
						Hiatl1	5.85388e-07	1.80439
						Tmem237	6.6831e-07	1.68778
						Slbp	6.9809e-07	1.17708
						Gmps	7.03381e-07	1.23345
						Cnksr3	7.15056e-07	1.67586
						Rlim	7.30315e-07	1.72534
						Syk	7.34907e-07	1.80338
						Oaz1	7.35574e-07	1.20408
						Crem	7.61167e-07	1.3081
						Yeats4	7.89773e-07	1.46501
						Mfap1a	7.99721e-07	1.68981
						Adgrl4	8.14061e-07	1.19946
						Rnf4	8.40323e-07	1.42427
						Trp53i11	8.40565e-07	1.57583
						Cog7	8.42203e-07	1.32041
						Rpl27a	8.43811e-07	1.05778
						Rad21	8.49424e-07	1.49638
						Hrsp12	8.83604e-07	2.32916
						Eif3e	9.02722e-07	1.10659
						Sgpp1	9.03712e-07	1.05163
						Frem2	9.07193e-07	1.08076
						Scnm1	9.11909e-07	1.05826
						Dfna5	9.25624e-07	1.27935
						Gatad1	9.29524e-07	1.61937
						Egflam	9.47851e-07	1.43873
						Gm37240	9.85396e-07	1.21641
						Gm14798	9.90935e-07	1.60408
						Rp2	1.04664e-06	1.1685
						Rwdd2b	1.05367e-06	1.59403
						Them4	1.0708e-06	1.41085
						2900092C05Rik	1.15588e-06	1.10623
						Fuca2	1.20594e-06	1.96978
						Slc25a38	1.24729e-06	1.65688
						Abcf2	1.25892e-06	1.15004
						Gm29502	1.28509e-06	1.00423
						Tufm	1.32082e-06	1.17719
						Abracl	1.34973e-06	2.00115
						Gt(ROSA)26Sor	1.36479e-06	1.65588
						Ptger4	1.38139e-06	2.10769
						Enpp2	1.40501e-06	1.10385
						Stradb	1.42058e-06	1.03279
						Vtn	1.44421e-06	2.09427
						Amz1	1.46547e-06	1.42694
						Bach1	1.50356e-06	1.07846
						Pdgfc	1.52222e-06	1.17671
						Nrip3	1.5845e-06	1.19765
						Sc5d	1.61225e-06	1.08578
						Fbxo45	1.61255e-06	1.66452
						Gng12	1.64308e-06	1.05399
						Fbxo9	1.66488e-06	1.12045
						Crym	1.67131e-06	2.99535
						Commd7	1.7029e-06	1.19511
						Hat1	1.7979e-06	1.28956
						Sec22b	1.88965e-06	1.12919
						Zfp422	1.96421e-06	1.94203
						Ifrd1	1.98562e-06	1.47999
						Il1r2	2.05562e-06	1.21165
						Glmp	2.09278e-06	1.1454
						Orai3	2.29196e-06	1.28776
						Smim11	2.3763e-06	1.73765
						Map6d1	2.48078e-06	1.13632
						Zfp367	2.49835e-06	1.51437
						Shc4	2.62219e-06	1.22695
						Chrac1	2.65572e-06	1.62021
						Ccdc129	2.69468e-06	1.11931
						Ackr3	2.7131e-06	1.662
						Gm28403	2.76631e-06	1.13299
						Nudt19	2.84787e-06	1.3467
						Med22	3.09282e-06	1.7254
						Atmin	3.09818e-06	1.14087
						Stambp	3.12759e-06	1.43643
						Ccni	3.13636e-06	1.01374
						Pin4	3.13989e-06	1.73577
						Casd1	3.16353e-06	1.61648
						Synpr	3.18302e-06	2.00822
						Arl4d	3.21784e-06	1.05332
						Pdzd8	3.22325e-06	1.71882
						Plekhg3	3.23114e-06	1.35877
						Ino80c	3.62679e-06	1.86967
						Ccdc167	3.64252e-06	2.59475
						Ccp110	3.88597e-06	1.18781
						Ebp	3.9944e-06	1.01327
						Tmem205	4.07862e-06	1.51637
						Pcdh20	4.1459e-06	1.72235
						Tmem70	4.28241e-06	1.38854
						Dpysl5	4.46736e-06	1.39074
						Mex3b	4.47402e-06	1.20983
						Car14	4.48916e-06	1.57554
						Rps15a	4.50321e-06	1.39477
						Sh3bp1	4.60299e-06	1.155
						Dock10	4.87433e-06	1.53603
						Dkc1	4.985e-06	1.13737
						Smyd4	4.98553e-06	1.10623
						Ankrd45	5.18976e-06	2.0797
						Eif5a2	5.29068e-06	2.19631
						Cct6b	5.50411e-06	1.24225
						Nek8	5.63189e-06	1.20722
						Dcp2	5.73711e-06	1.78874
						Trpv6	5.99624e-06	1.65027
						Ptges2	6.19699e-06	1.41304
						Zfp954	6.32218e-06	1.15529
						Ccng1	6.3756e-06	2.54974
						Gm16675	6.46621e-06	1.39655
						Ddx47	6.52692e-06	1.19624
						Lsm11	6.58278e-06	1.48845
						Tspyl3	6.68479e-06	1.23626
						Dnajc12	6.70073e-06	1.98579
						Tmem184c	6.77815e-06	1.17265
						Gm5113	7.07515e-06	1.74686
						Vhl	7.14742e-06	1.516
						Fli1	7.32705e-06	1.30525
						A830029E22Rik	7.34573e-06	1.30199
						Obfc1	7.81209e-06	1.34682
						Med16	7.85276e-06	1.28472
						Mfap1b	7.86501e-06	1.68309
						Grb14	7.88017e-06	1.17298
						Hspb3	7.95497e-06	1.9712
						Laptm4b	7.98288e-06	1.27849
						Pde1a	8.03367e-06	1.28025
						Aga	8.13651e-06	1.2782
						Tnfaip1	8.25909e-06	1.12561
						Gm42730	8.30455e-06	2.80409
						Rac1	8.3329e-06	1.04437
						Itpr2	8.76705e-06	1.16502
						Gm15501	8.78017e-06	1.49915
						RP23-2D23.2	8.90241e-06	2.1746
						Megf10	9.15509e-06	1.67874
						Zc3h11a	9.17085e-06	2.10958
						Pbxip1	9.37743e-06	2.09629
						Sesn3	9.41903e-06	1.06384
						Trappc6b	9.48453e-06	1.11648
						Zxdb	1.00005e-05	1.45994
						Hccs	1.04012e-05	1.7576
						Sdr42e1	1.0696e-05	1.39665
						Tceal3	1.11691e-05	1.323
						Tprkb	1.15312e-05	1.05435
						Eps8l2	1.16613e-05	1.4396
						Ephx4	1.19812e-05	1.91964
						Gm12295	1.22239e-05	1.36186
						Mrps26	1.26137e-05	1.07069
						Pcdh19	1.26602e-05	1.67485
						Trim23	1.29865e-05	1.39499
						Zfp655	1.32724e-05	1.05989
						Dbpht2	1.40089e-05	1.02502
						Fam136a	1.41031e-05	1.3774
						Pyurf	1.45808e-05	1.69592
						Nsrp1	1.46489e-05	1.16829
						Cdh9	1.50641e-05	1.28363
						Wdr6	1.50915e-05	1.09445
						Trmt10c	1.52528e-05	1.3588
						Sstr3	1.52929e-05	1.0572
						1110008F13Rik	1.57418e-05	1.97755
						Zfp622	1.66999e-05	1.48769
						Chid1	1.67842e-05	1.13342
						Sox9	1.69269e-05	1.82273
						Adra1a	1.71329e-05	1.1379
						C330018D20Rik	1.72597e-05	1.94935
						Bace2	1.80889e-05	2.15978
						Fam107a	1.87203e-05	1.73255
						Kcnn1	1.94687e-05	1.88396
						Rdh14	1.95908e-05	1.30506
						Rpp30	1.9939e-05	1.8311
						Slc25a16	2.02715e-05	1.54478
						Zbtb45	2.02901e-05	1.22052
						Wdr54	2.06952e-05	1.17813
						Shpk	2.30505e-05	1.01102
						Tmem215	2.31196e-05	1.91317
						Fezf2	2.34791e-05	1.43105
						Adcyap1	2.4685e-05	1.9818
						Ccng2	2.47125e-05	1.57379
						Zfp952	2.50645e-05	1.71647
						Rsph9	2.5245e-05	2.03343
						Art3	2.6518e-05	1.14494
						2900079G21Rik	2.76373e-05	1.01023
						Mipol1	2.80882e-05	1.59028
						Ublcp1	2.83995e-05	1.08725
						Zfp35	2.84945e-05	2.02579
						Plrg1	3.0708e-05	1.24351
						Hsdl1	3.16255e-05	1.35961
						Wdr53	3.28325e-05	1.53442
						Ckap4	3.3364e-05	1.21917
						Arl4a	3.41996e-05	1.28098
						Nr4a2	3.4296e-05	1.64471
						Dek	3.43446e-05	1.24252
						Aasdhppt	3.49698e-05	1.20361
						Ankrd34a	3.82668e-05	1.06289
						Ccdc71	3.87279e-05	1.08457
						Bcl2l11	3.93297e-05	1.3946
						Ydjc	4.15081e-05	1.26874
						Dph3	4.27516e-05	1.15727
						BC022687	4.31546e-05	1.0833
						Egf	4.31912e-05	1.14155
						Inip	4.3248e-05	1.62454
						Bysl	4.43347e-05	1.3343
						Rbbp9	4.50593e-05	1.23459
						Mbp	4.5887e-05	1.29026
						Exosc9	4.86118e-05	1.13624
						Rab3b	4.86298e-05	1.14703
						Jup	4.98608e-05	1.60689
						Cndp2	5.14718e-05	1.36437
						Coq5	5.30135e-05	1.01437
						Prkrir	5.3617e-05	1.5361
						Oard1	5.51302e-05	1.55856
						Spryd4	5.58027e-05	1.30858
						Mzt1	5.62878e-05	1.13136
						Gtf3c4	5.72105e-05	2.62992
						Ninj1	5.73531e-05	1.26042
						Cir1	5.78755e-05	1.14466
						Plin3	5.88931e-05	1.28507
						Hnrnpab	6.41791e-05	1.98572
						2810006K23Rik	6.47404e-05	1.36177
						Nabp1	6.7183e-05	1.39879
						Zfp707	6.75493e-05	1.42803
						Slc22a4	6.8014e-05	1.29393
						Cd200	6.81557e-05	1.08319
						Grwd1	7.28452e-05	1.11093
						Gosr2	7.98015e-05	1.32416
						Gm26703	8.10705e-05	1.59903
						Rnf44	8.38879e-05	1.1156
						Enpep	8.39904e-05	1.15537
						Itgav	8.49432e-05	1.34494
						Ap5s1	8.52981e-05	1.35779
						Tnfaip6	9.12034e-05	1.85525
						Pomgnt1	9.23689e-05	1.02824
						Aldh1b1	9.24998e-05	1.3619
						Bcat1	9.38498e-05	1.15943
						Cstf1	9.4486e-05	1.72819
						Bfar	9.5885e-05	1.07744
						Tmem177	9.923e-05	1.60118
						Nmral1	0.000101723	1.79678
						2610306M01Rik	0.000102282	1.28668
						Ivd	0.000104835	1.39562
						Rap2c	0.000112607	2.28323
						Polm	0.000125635	1.02298
						March9	0.000131626	1.20149
						Dram2	0.000133537	1.18419
						Smg8	0.000137872	1.61916
						Tprn	0.000138979	1.32255
						Sac3d1	0.000141362	1.28094
						Otud6b	0.000144958	1.00689
						Paqr8	0.000145459	1.09497
						Ctxn2	0.000159715	1.82493
						Magohb	0.000164445	1.58922
						B3galt6	0.000165311	1.05317
						Sephs2	0.00017106	1.23198
						Lamp2	0.00017284	1.08608
						Cd86	0.000185792	1.05876
						Slc30a1	0.000191295	1.51158
						Fmr1	0.000193176	1.17895
						Fgfr1	0.000205906	1.4473
						Slc1a7	0.000207533	1.31807
						Sat2	0.000210597	1.11253
						Sco1	0.000211759	1.50452
						Cox15	0.000212787	1.3939
						Gm13154	0.000221341	1.04542
						Ddah1	0.000222176	1.22513
						Npas4	0.000222483	1.14669
						Tmem219	0.000226496	1.00141
						Lin54	0.000234362	1.09725
						Tpgs2	0.000235337	1.18527
						Cdc45	0.00023793	1.11272
						Nif3l1	0.000239893	1.4663
						Trim27	0.000240335	1.4238
						Cyb5d2	0.000241861	1.81805
						Nkiras2	0.000244461	1.28933
						Idi1	0.000248949	1.01646
						Ears2	0.000249459	1.23701
						Spg20	0.000251198	1.2408
						Lig1	0.000262546	1.57967
						1190002N15Rik	0.000265336	1.4564
						Ust	0.000269112	1.11178
						Maged2	0.000269742	1.01449
						Prss12	0.000273144	1.42231
						Pigm	0.000277432	1.1831
						Lpl	0.000294878	1.35367
						Med21	0.000308502	1.81677
						Rnf26	0.000324192	1.97847
						Tmem185b	0.000342338	1.37344
						Impa1	0.000349047	1.13149
						Ikbkg	0.000352891	1.51694
						D130017N08Rik	0.000353126	1.50763
						Mtg1	0.000357929	1.08037
						Ptcd2	0.000368433	1.27435
						Ebpl	0.000381922	1.37724
						Arrdc3	0.000385332	1.2363
						Champ1	0.000412177	1.08692
						Gm20671	0.000430903	1.57818
						A230056P14Rik	0.000451819	1.40848
						Rfc2	0.000456073	1.02464
						Fam120aos	0.000465981	1.08119
						Asb11	0.00048273	1.99781
						Rbm43	0.000507922	1.6794
						Fam217b	0.000537635	1.06323
						Smim10l2a	0.000539022	1.45144
						Plxnb1	0.000548108	1.41117
						Spr	0.000566128	1.08751
						Mfsd6	0.000581778	1.20442
						Apoo-ps	0.000595615	1.32379
						Aldh1a1	0.000621265	1.91473
						Aph1b	0.000622037	1.3682
						Pank3	0.000640154	1.04386
						Mis12	0.000666352	1.17148
						Vangl2	0.000712552	1.45719
						Fam63a	0.000715996	1.42047
						Krr1	0.000724111	1.52996
						Apmap	0.000730948	1.13551
						BC055324	0.000745156	1.0877
						Glt8d2	0.000747023	1.24947
						Zfp780b	0.000791503	1.27037
						Zfp14	0.000805733	1.42587
						Hmgb3	0.000834154	1.21312
						Zfp961	0.000844707	1.22072
						Cyp2j12	0.000846735	1.23228
						Gm2464	0.000861998	1.04477
						Noa1	0.000862977	1.02851
						Fgd5	0.000876316	1.31436
						Dr1	0.000876801	1.4529
						Armcx3	0.000888464	1.49994
						BC003331	0.000968582	1.17762
						Prps2	0.000971456	1.0544
						Cep83os	0.00097616	1.66563
						Rab33b	0.000976839	1.86788
						Reln	0.000994298	1.18217
						Spata6	0.000999888	1.22444
						Nfe2l3	0.00105414	1.07323
						Ncbp2	0.00107125	1.36877
						Neu2	0.00108983	1.99846
						Kbtbd3	0.00110432	1.08626
						Fam84a	0.0011949	1.19841
						Gltp	0.00124945	1.29412
						Col27a1	0.00125882	1.05723
						Akr1e1	0.00126774	1.41951
						Gucy1a3	0.00139063	1.1127
						D3Ertd254e	0.00140799	1.44673
						Srd5a3	0.0014558	1.23486
						Taf13	0.0015838	1.25933
						Gm28153	0.00160293	1.43902
						Cdkn2aip	0.00173783	1.42372
						Nck1	0.0018207	1.63333
						Mut	0.00182424	1.35455
						Inpp4b	0.00184031	1.09821
						Ankub1	0.00189452	1.07003
						Ppie	0.00196297	1.89572
						Ptgs2	0.00198311	1.18274
						Nme5	0.00198457	1.09474
						Ccdc28a	0.00200276	1.16898
						Tigd2	0.00204365	1.57925
						Oraov1	0.00207097	1.18541
						Tmem123	0.00212402	1.29949
						Carf	0.00225624	1.28001
						Tmem209	0.00229083	1.01546
						Ifngr1	0.00229701	1.79115
						Chrnb2	0.00230215	1.75831
						Mex3c	0.00250035	1.13105
						Ficd	0.00251112	1.35317
						Fam98a	0.00252015	1.07609
						Kcnab1	0.00267279	1.45316
						Coq4	0.00269375	1.21102
						Icmt	0.00275773	1.19736
						Net1	0.00285601	1.06893
						Map3k1	0.00318934	1.30826
						Nme6	0.00321547	1.11208
						Faim	0.00322879	1.06254
						Insig1	0.00325243	1.13269
						Amer3	0.00332391	1.53522
						Car8	0.00335437	1.41378
						Zfp943	0.00341029	1.00067
						Abcd3	0.00343069	1.31278
						Slc9a3r2	0.00347011	1.12995
						Prox1	0.00354254	1.1162
						Gm11100	0.0036961	1.05055
						Strip2	0.00370455	1.07708
						Tubb6	0.00375403	1.39375
						Ankrd50	0.00415846	1.24916
						Col6a2	0.00477253	1.29088
						Ccdc53	0.00485615	1.02527
						Pdzk1	0.00503976	1.45542
						Cpt1a	0.00552658	1.18746
						Rad1	0.00592949	1.10613
						Cgref1	0.00593356	1.05478
						Opn3	0.00596069	1.81876
						Ppat	0.00616323	1.21769
						Vps26b	0.0062048	1.03173
						Pik3r6	0.00623497	1.23598
						4930512B01Rik	0.00653362	1.23862
						Spty2d1	0.00653789	1.59159
						Gm19705	0.0066463	1.21214
						Mturn	0.00676988	1.02459
						Rbm18	0.00696513	1.08775
						Cd83	0.0069843	1.70948
						Ostf1	0.00730981	1.48038
						Nup35	0.00731898	1.14273
						Nsun4	0.00810377	1.08102
						Fam105a	0.00820581	1.01773
						Ska2	0.00860938	1.91769

## Sheet: TableS4
	Table S4. Go annotations for all genes over-represented in cellular over nuclear data sets for S1 excitatory neurons
	ToppGene.cchmc.org
	Using genes with p values < 1x10-20	Molecular Function
			ID	Name	pValue	FDR B&H	FDR B&Y	Bonferroni	Genes from Input	Genes in Annotation	-LOG(Bonferroni)
		1	GO:0015078	hydrogen ion transmembrane transporter activity	1.788e-24	1.932e-21	1.462e-20	1.932e-21	31	109	20.714
		2	GO:0003954	NADH dehydrogenase activity	5.105e-22	1.38e-19	1.043e-18	5.518e-19	21	46	18.2582
		3	GO:0050136	NADH dehydrogenase (quinone) activity	5.105e-22	1.38e-19	1.043e-18	5.518e-19	21	46	18.2582
		4	GO:0008137	NADH dehydrogenase (ubiquinone) activity	5.105e-22	1.38e-19	1.043e-18	5.518e-19	21	46	18.2582
		5	GO:0003735	structural constituent of ribosome	1.18e-20	2.551e-18	1.93e-17	1.276e-17	37	216	16.8941
		6	GO:0016655	oxidoreductase activity, acting on NAD(P)H, quinone or similar compound as acceptor	4.256e-19	7.669e-17	5.8e-16	4.601e-16	21	60	15.3371
		7	GO:0036442	hydrogen-exporting ATPase activity	1.574e-15	2.431e-13	1.839e-12	1.702e-12	14	29	11.769
		8	GO:0016651	oxidoreductase activity, acting on NAD(P)H	7.344e-15	9.924e-13	7.506e-12	7.939e-12	22	103	11.1002
		9	GO:0044769	ATPase activity, coupled to transmembrane movement of ions, rotational mechanism	1.887e-13	2.094e-11	1.584e-10	2.04e-10	12	25	9.69037
		10	GO:0016491	oxidoreductase activity	1.938e-13	2.094e-11	1.584e-10	2.094e-10	56	751	9.67902
		11	GO:0019829	cation-transporting ATPase activity	1.586e-12	1.559e-10	1.179e-09	1.715e-09	16	62	8.76574
		12	GO:0046961	proton-transporting ATPase activity, rotational mechanism	2.069e-12	1.863e-10	1.409e-09	2.236e-09	11	23	8.65053
		13	GO:0044822	poly(A) RNA binding	3.701e-12	3.078e-10	2.328e-09	4.001e-09	71	1183	8.39783
		14	GO:0042625	ATPase coupled ion transmembrane transporter activity	2.968e-11	2.292e-09	1.733e-08	3.208e-08	16	74	7.49377
		15	GO:0003723	RNA binding	4.05e-11	2.919e-09	2.208e-08	4.378e-08	85	1634	7.35872
		16	GO:0019843	rRNA binding	7.281e-11	4.919e-09	3.721e-08	7.871e-08	15	67	7.10397
		17	GO:0015405	P-P-bond-hydrolysis-driven transmembrane transporter activity	1.136e-10	6.824e-09	5.161e-08	1.228e-07	19	119	6.9108
		18	GO:0015399	primary active transmembrane transporter activity	1.136e-10	6.824e-09	5.161e-08	1.228e-07	19	119	6.9108
		19	GO:0015077	monovalent inorganic cation transmembrane transporter activity	3.537e-10	2.012e-08	1.522e-07	3.824e-07	33	375	6.41748
		20	GO:0017111	nucleoside-triphosphatase activity	3.736e-10	2.02e-08	1.527e-07	4.039e-07	51	785	6.39373
		21	GO:0005198	structural molecule activity	4.012e-10	2.065e-08	1.562e-07	4.337e-07	50	762	6.36281
		22	GO:0016462	pyrophosphatase activity	7.831e-10	3.848e-08	2.91e-07	8.465e-07	52	827	6.07237
		23	GO:0016818	hydrolase activity, acting on acid anhydrides, in phosphorus-containing anhydrides	8.519e-10	4.002e-08	3.027e-07	9.209e-07	52	829	6.03579
		24	GO:0016817	hydrolase activity, acting on acid anhydrides	8.884e-10	4.002e-08	3.027e-07	9.604e-07	52	830	6.01755
		25	GO:0042626	ATPase activity, coupled to transmembrane movement of substances	1.835e-09	7.936e-08	6.002e-07	1.984e-06	17	110	5.70246
		26	GO:0016820	hydrolase activity, acting on acid anhydrides, catalyzing transmembrane movement of substances	2.118e-09	8.807e-08	6.661e-07	2.29e-06	17	111	5.64016
		27	GO:0008553	hydrogen-exporting ATPase activity, phosphorylative mechanism	8.483e-09	3.396e-07	2.569e-06	9.17e-06	7	13	5.03763
		28	GO:0043492	ATPase activity, coupled to movement of substances	1.349e-08	5.207e-07	3.938e-06	1.458e-05	17	125	4.83624
		29	GO:0022891	substrate-specific transmembrane transporter activity	7.004e-08	2.611e-06	1.975e-05	7.571e-05	52	946	4.12085
		30	GO:0046933	proton-transporting ATP synthase activity, rotational mechanism	9.523e-08	3.351e-06	2.534e-05	0.0001029	6	11	3.98758
		31	GO:0022890	inorganic cation transmembrane transporter activity	9.608e-08	3.351e-06	2.534e-05	0.0001039	36	542	3.98338
		32	GO:0022892	substrate-specific transporter activity	1.059e-07	3.541e-06	2.678e-05	0.0001145	58	1125	3.94119
		33	GO:0022857	transmembrane transporter activity	1.081e-07	3.541e-06	2.678e-05	0.0001169	54	1014	3.93219
		34	GO:0009055	electron carrier activity	1.901e-07	6.044e-06	4.571e-05	0.0002055	15	116	3.68719
		35	GO:0022853	active ion transmembrane transporter activity	3.941e-07	1.217e-05	9.207e-05	0.0004261	18	175	3.37049
		36	GO:0005215	transporter activity	4.829e-07	1.376e-05	0.000104	0.000522	62	1294	3.28233
		37	GO:0004298	threonine-type endopeptidase activity	4.835e-07	1.376e-05	0.000104	0.0005227	7	21	3.28175
		38	GO:0070003	threonine-type peptidase activity	4.835e-07	1.376e-05	0.000104	0.0005227	7	21	3.28175
		39	GO:0016887	ATPase activity	8.901e-07	2.467e-05	0.0001866	0.0009622	30	446	3.01673
		40	GO:0015075	ion transmembrane transporter activity	1.36e-06	3.677e-05	0.0002781	0.001471	46	873	2.83239
		41	GO:0008324	cation transmembrane transporter activity	2.027e-06	5.2e-05	0.0003933	0.002191	37	642	2.65936
		42	GO:0030235	nitric-oxide synthase regulator activity	2.117e-06	5.2e-05	0.0003933	0.002288	5	10	2.64054
		43	GO:0016681	oxidoreductase activity, acting on diphenols and related substances as donors, cytochrome as acceptor	2.117e-06	5.2e-05	0.0003933	0.002288	5	10	2.64054
		44	GO:0008121	ubiquinol-cytochrome-c reductase activity	2.117e-06	5.2e-05	0.0003933	0.002288	5	10	2.64054
		45	GO:0042623	ATPase activity, coupled	3.275e-06	7.866e-05	0.0005949	0.00354	24	332	2.451
		46	GO:0016679	oxidoreductase activity, acting on diphenols and related substances as donors	3.801e-06	8.932e-05	0.0006756	0.004109	5	11	2.38626
		47	GO:0036402	proteasome-activating ATPase activity	5.444e-06	0.0001252	0.0009471	0.005885	4	6	2.23025
		48	GO:0019899	enzyme binding	6.205e-06	0.0001398	0.001057	0.006708	79	1933	2.17341
		49	GO:0015662	ATPase activity, coupled to transmembrane movement of ions, phosphorylative mechanism	6.4e-06	0.0001412	0.001068	0.006919	8	41	2.15996
		50	GO:0022804	active transmembrane transporter activity	1.476e-05	0.0003192	0.002414	0.01596	24	363	1.79697
		Biological Process
			ID	Name	pValue	FDR B&H	FDR B&Y	Bonferroni	Genes from Input	Genes in Annotation	-LOG(Bonferroni)
		1	GO:0046034	ATP metabolic process	4.993e-35	2.403e-31	2.176e-30	2.403e-31	53	242	30.6192
		2	GO:0009167	purine ribonucleoside monophosphate metabolic process	8.747e-34	1.709e-30	1.547e-29	4.21e-30	55	279	29.3757
		3	GO:0009126	purine nucleoside monophosphate metabolic process	1.065e-33	1.709e-30	1.547e-29	5.126e-30	55	280	29.2902
		4	GO:0042775	mitochondrial ATP synthesis coupled electron transport	2.74e-33	3.257e-30	2.95e-29	1.319e-29	34	82	28.8798
		5	GO:0022904	respiratory electron transport chain	3.384e-33	3.257e-30	2.95e-29	1.629e-29	37	104	28.7881
		6	GO:0009205	purine ribonucleoside triphosphate metabolic process	4.405e-33	3.534e-30	3.2e-29	2.12e-29	53	263	28.6737
		7	GO:0009161	ribonucleoside monophosphate metabolic process	8.778e-33	6.035e-30	5.466e-29	4.225e-29	55	291	28.3742
		8	GO:0022900	electron transport chain	1.147e-32	6.497e-30	5.884e-29	5.521e-29	37	107	28.258
		9	GO:0042773	ATP synthesis coupled electron transport	1.215e-32	6.497e-30	5.884e-29	5.847e-29	34	85	28.2331
		10	GO:0009199	ribonucleoside triphosphate metabolic process	1.779e-32	8.56e-30	7.752e-29	8.56e-29	53	270	28.0675
		11	GO:0009144	purine nucleoside triphosphate metabolic process	2.163e-32	9.464e-30	8.571e-29	1.041e-28	53	271	27.9825
		12	GO:0009123	nucleoside monophosphate metabolic process	9.377e-32	3.761e-29	3.406e-28	4.513e-28	55	304	27.3455
		13	GO:0006119	oxidative phosphorylation	3.755e-31	1.39e-28	1.259e-27	1.807e-27	36	108	26.743
		14	GO:0009141	nucleoside triphosphate metabolic process	1.841e-30	6.33e-28	5.733e-27	8.862e-27	53	295	26.0525
		15	GO:0046128	purine ribonucleoside metabolic process	1.409e-29	4.521e-27	4.095e-26	6.782e-26	57	362	25.1686
		16	GO:0042278	purine nucleoside metabolic process	2.2e-29	6.617e-27	5.993e-26	1.059e-25	57	365	24.9751
		17	GO:0045333	cellular respiration	3.295e-29	9.328e-27	8.448e-26	1.586e-25	42	179	24.7997
		18	GO:0009119	ribonucleoside metabolic process	9.959e-28	2.663e-25	2.412e-24	4.793e-24	57	392	23.3194
		19	GO:0006091	generation of precursor metabolites and energy	1.49e-27	3.775e-25	3.419e-24	7.173e-24	57	395	23.1443
		20	GO:0009116	nucleoside metabolic process	2.435e-27	5.859e-25	5.306e-24	1.172e-23	58	414	22.9311
		21	GO:0015980	energy derivation by oxidation of organic compounds	3.703e-27	8.487e-25	7.686e-24	1.782e-23	49	287	22.7491
		22	GO:1901657	glycosyl compound metabolic process	3.786e-26	8.282e-24	7.5e-23	1.822e-22	58	436	21.7395
		23	GO:0007005	mitochondrion organization	1.313e-25	2.748e-23	2.489e-22	6.32e-22	76	770	21.1993
		24	GO:1902600	hydrogen ion transmembrane transport	9.981e-25	2.002e-22	1.813e-21	4.804e-21	31	108	20.3184
		25	GO:0006120	mitochondrial electron transport, NADH to ubiquinone	1.926e-24	3.707e-22	3.358e-21	9.268e-21	23	49	20.033
		26	GO:0015992	proton transport	5.254e-24	9.726e-22	8.808e-21	2.529e-20	35	154	19.5971
		27	GO:0006818	hydrogen transport	8.364e-24	1.491e-21	1.35e-20	4.026e-20	35	156	19.3951
		28	GO:0009150	purine ribonucleotide metabolic process	5.242e-23	9.011e-21	8.161e-20	2.523e-19	60	537	18.5981
		29	GO:0009259	ribonucleotide metabolic process	2.172e-22	3.605e-20	3.264e-19	1.045e-18	60	552	17.9809
		30	GO:0006163	purine nucleotide metabolic process	3.146e-22	5.047e-20	4.571e-19	1.514e-18	60	556	17.8199
		31	GO:0009117	nucleotide metabolic process	4.724e-22	7.334e-20	6.642e-19	2.273e-18	67	694	17.6434
		32	GO:0019693	ribose phosphate metabolic process	8.561e-22	1.288e-19	1.166e-18	4.12e-18	60	567	17.3851
		33	GO:0006753	nucleoside phosphate metabolic process	1.041e-21	1.518e-19	1.374e-18	5.008e-18	67	704	17.3003
		34	GO:0033108	mitochondrial respiratory chain complex assembly	1.165e-21	1.649e-19	1.494e-18	5.607e-18	25	77	17.2513
		35	GO:0072521	purine-containing compound metabolic process	4.537e-21	6.239e-19	5.65e-18	2.183e-17	61	605	16.6609
		36	GO:0055086	nucleobase-containing small molecule metabolic process	5.243e-21	7.009e-19	6.348e-18	2.523e-17	69	766	16.5981
		37	GO:0006613	cotranslational protein targeting to membrane	8.688e-21	1.13e-18	1.023e-17	4.181e-17	27	101	16.3787
		38	GO:0045047	protein targeting to ER	1.53e-20	1.938e-18	1.755e-17	7.365e-17	27	103	16.1328
		39	GO:0006614	SRP-dependent cotranslational protein targeting to membrane	1.773e-20	2.188e-18	1.982e-17	8.535e-17	26	94	16.0688
		40	GO:0090150	establishment of protein localization to membrane	4.367e-20	5.255e-18	4.759e-17	2.102e-16	47	378	15.6774
		41	GO:0072599	establishment of protein localization to endoplasmic reticulum	4.56e-20	5.353e-18	4.847e-17	2.195e-16	27	107	15.6586
		42	GO:0032981	mitochondrial respiratory chain complex I assembly	6.541e-20	7.155e-18	6.48e-17	3.148e-16	21	56	15.502
		43	GO:0097031	mitochondrial respiratory chain complex I biogenesis	6.541e-20	7.155e-18	6.48e-17	3.148e-16	21	56	15.502
		44	GO:0010257	NADH dehydrogenase complex assembly	6.541e-20	7.155e-18	6.48e-17	3.148e-16	21	56	15.502
		45	GO:0070972	protein localization to endoplasmic reticulum	3.7e-19	3.957e-17	3.584e-16	1.781e-15	28	126	14.7493
		46	GO:1901566	organonitrogen compound biosynthetic process	4.852e-18	5.077e-16	4.598e-15	2.335e-14	93	1445	13.6317
		47	GO:0019083	viral transcription	5.771e-18	5.91e-16	5.352e-15	2.778e-14	31	176	13.5563
		48	GO:0006413	translational initiation	1.248e-17	1.251e-15	1.133e-14	6.005e-14	32	194	13.2215
		49	GO:0000184	nuclear-transcribed mRNA catabolic process, nonsense-mediated decay	1.716e-17	1.686e-15	1.526e-14	8.259e-14	26	121	13.0831
		50	GO:1902582	single-organism intracellular transport	2.296e-17	2.21e-15	2.001e-14	1.105e-13	107	1854	12.9566
		Cellular Component
			ID	Name	pValue	FDR B&H	FDR B&Y	Bonferroni	Genes from Input	Genes in Annotation	-LOG(Bonferroni)
		1	GO:0005743	mitochondrial inner membrane	1.82e-47	7.998e-45	5.618e-44	1.147e-44	86	507	43.9404
		2	GO:0098800	inner mitochondrial membrane protein complex	2.539e-47	7.998e-45	5.618e-44	1.6e-44	48	113	43.7959
		3	GO:0098798	mitochondrial protein complex	4.231e-47	8.885e-45	6.24e-44	2.665e-44	53	150	43.5743
		4	GO:0019866	organelle inner membrane	1.214e-43	1.664e-41	1.169e-40	7.651e-41	86	564	40.1163
		5	GO:0044455	mitochondrial membrane part	1.32e-43	1.664e-41	1.169e-40	8.319e-41	55	189	40.0799
		6	GO:0031966	mitochondrial membrane	1.67e-41	1.753e-39	1.232e-38	1.052e-38	92	695	37.978
		7	GO:0005740	mitochondrial envelope	3.301e-40	2.971e-38	2.087e-37	2.08e-37	93	737	36.6819
		8	GO:0070469	respiratory chain	5.192e-36	4.089e-34	2.872e-33	3.271e-33	37	90	32.4853
		9	GO:0098803	respiratory chain complex	1.221e-33	8.544e-32	6.001e-31	7.69e-31	32	68	30.1141
		10	GO:0005746	mitochondrial respiratory chain	1.965e-33	1.238e-31	8.697e-31	1.238e-30	33	75	29.9073
		11	GO:0005739	mitochondrion	5.124e-33	2.935e-31	2.061e-30	3.228e-30	133	1777	29.4911
		12	GO:0044429	mitochondrial part	9.632e-33	5.057e-31	3.552e-30	6.068e-30	97	988	29.217
		13	GO:0043209	myelin sheath	3.014e-32	1.461e-30	1.026e-29	1.899e-29	47	204	28.7215
		14	GO:0031967	organelle envelope	7.793e-29	3.507e-27	2.463e-26	4.91e-26	100	1170	25.3089
		15	GO:0031975	envelope	1.098e-28	4.612e-27	3.239e-26	6.917e-26	100	1175	25.1601
		16	GO:0030964	NADH dehydrogenase complex	3.407e-26	1.192e-24	8.375e-24	2.146e-23	23	43	22.6684
		17	GO:0005747	mitochondrial respiratory chain complex I	3.407e-26	1.192e-24	8.375e-24	2.146e-23	23	43	22.6684
		18	GO:0045271	respiratory chain complex I	3.407e-26	1.192e-24	8.375e-24	2.146e-23	23	43	22.6684
		19	GO:1990204	oxidoreductase complex	6.317e-25	2.095e-23	1.471e-22	3.98e-22	30	98	21.4001
		20	GO:0016469	proton-transporting two-sector ATPase complex	9.802e-25	3.088e-23	2.169e-22	6.175e-22	23	48	21.2094
		21	GO:0098796	membrane protein complex	9.229e-24	2.769e-22	1.945e-21	5.814e-21	87	1060	20.2355
		22	GO:0044391	ribosomal subunit	4.792e-21	1.372e-19	9.639e-19	3.019e-18	34	175	17.5201
		23	GO:0005840	ribosome	1.554e-19	4.258e-18	2.99e-17	9.792e-17	37	235	16.0091
		24	GO:0044445	cytosolic part	9.482e-18	2.489e-16	1.748e-15	5.974e-15	35	235	14.2237
		25	GO:0022626	cytosolic ribosome	1.032e-17	2.601e-16	1.827e-15	6.502e-15	26	119	14.187
		26	GO:0005753	mitochondrial proton-transporting ATP synthase complex	1.715e-16	4.157e-15	2.919e-14	1.081e-13	13	21	12.9662
		27	GO:0030529	intracellular ribonucleoprotein complex	6.386e-16	1.437e-14	1.009e-13	4.023e-13	60	751	12.3954
		28	GO:1990904	ribonucleoprotein complex	6.386e-16	1.437e-14	1.009e-13	4.023e-13	60	751	12.3954
		29	GO:0045259	proton-transporting ATP synthase complex	9.221e-16	2.003e-14	1.407e-13	5.809e-13	13	23	12.2359
		30	GO:0022627	cytosolic small ribosomal subunit	1.412e-12	2.964e-11	2.082e-10	8.893e-10	14	44	9.05095
		31	GO:0005925	focal adhesion	2.809e-12	5.708e-11	4.009e-10	1.769e-09	37	393	8.75227
		32	GO:0005924	cell-substrate adherens junction	4.097e-12	8.066e-11	5.665e-10	2.581e-09	37	398	8.58821
		33	GO:0030055	cell-substrate junction	5.938e-12	1.134e-10	7.962e-10	3.741e-09	37	403	8.42701
		34	GO:0015935	small ribosomal subunit	1.591e-11	2.948e-10	2.071e-09	1.002e-08	16	72	7.99913
		35	GO:0033178	proton-transporting two-sector ATPase complex, catalytic domain	6.169e-11	1.11e-09	7.799e-09	3.886e-08	9	17	7.4105
		36	GO:0015934	large ribosomal subunit	8.616e-11	1.508e-09	1.059e-08	5.428e-08	18	105	7.26536
		37	GO:0000502	proteasome complex	6.075e-10	1.034e-08	7.265e-08	3.827e-07	15	78	6.41714
		38	GO:0005912	adherens junction	1.118e-09	1.853e-08	1.302e-07	7.043e-07	37	484	6.15224
		39	GO:0033176	proton-transporting V-type ATPase complex	1.818e-09	2.864e-08	2.012e-07	1.146e-06	9	23	5.94082
		40	GO:0033177	proton-transporting two-sector ATPase complex, proton-transporting domain	1.818e-09	2.864e-08	2.012e-07	1.146e-06	9	23	5.94082
		41	GO:0070161	anchoring junction	3.192e-09	4.905e-08	3.445e-07	2.011e-06	37	503	5.69659
		42	GO:1902494	catalytic complex	6.825e-09	1.024e-07	7.19e-07	4.3e-06	59	1080	5.36653
		43	GO:0045263	proton-transporting ATP synthase complex, coupling factor F(o)	7.803e-09	1.143e-07	8.03e-07	4.916e-06	7	13	5.30839
		44	GO:0000276	mitochondrial proton-transporting ATP synthase complex, coupling factor F(o)	1.681e-08	2.406e-07	1.69e-06	1.059e-05	6	9	4.9751
		45	GO:0022625	cytosolic large ribosomal subunit	7.405e-08	1.037e-06	7.282e-06	4.665e-05	12	67	4.33115
		46	GO:0042470	melanosome	2.868e-07	3.844e-06	2.7e-05	0.0001807	14	105	3.74304
		47	GO:0048770	pigment granule	2.868e-07	3.844e-06	2.7e-05	0.0001807	14	105	3.74304
		48	GO:0005839	proteasome core complex	3.036e-07	3.984e-06	2.798e-05	0.0001912	7	20	3.71851
		49	GO:0005838	proteasome regulatory particle	4.457e-07	5.731e-06	4.025e-05	0.0002808	7	21	3.5516
		50	GO:0022624	proteasome accessory complex	1.245e-06	1.568e-05	0.0001101	0.0007841	7	24	3.10563
	Using genes with p values < 1x10-2 and ≥ 1x10-20	Molecular Function
			ID	Name	pValue	FDR B&H	FDR B&Y	Bonferroni	Genes from Input	Genes in Annotation	-LOG(Bonferroni)
		1	GO:0003735	structural constituent of ribosome	4.124e-12	7.902e-09	6.428e-08	7.902e-09	45	216	8.10226
		2	GO:0003723	RNA binding	5.436e-10	4.261e-07	3.466e-06	1.042e-06	171	1634	5.98213
		3	GO:0044822	poly(A) RNA binding	6.671e-10	4.261e-07	3.466e-06	1.278e-06	133	1183	5.89347
		Biological Process
			ID	Name	pValue	FDR B&H	FDR B&Y	Bonferroni	Genes from Input	Genes in Annotation	-LOG(Bonferroni)
		1	GO:1901566	organonitrogen compound biosynthetic process	1.373e-12	1.033e-08	9.813e-08	1.033e-08	165	1445	7.9859
		2	GO:0006412	translation	5.1e-12	1.918e-08	1.823e-07	3.837e-08	93	667	7.41601
		3	GO:0043043	peptide biosynthetic process	1.018e-11	2.552e-08	2.425e-07	7.656e-08	95	696	7.116
		4	GO:0043604	amide biosynthetic process	2.225e-11	4.185e-08	3.976e-07	1.674e-07	102	780	6.77624
		5	GO:0006518	peptide metabolic process	1.317e-10	1.981e-07	1.883e-06	9.905e-07	106	848	6.00415
		6	GO:0043603	cellular amide metabolic process	2.548e-10	3.195e-07	3.036e-06	1.917e-06	121	1026	5.71738
		7	GO:0006413	translational initiation	3.559e-10	3.825e-07	3.635e-06	2.677e-06	39	194	5.57235
		8	GO:0044711	single-organism biosynthetic process	1.408e-09	1.323e-06	1.258e-05	1.059e-05	181	1775	4.9751
		9	GO:0006613	cotranslational protein targeting to membrane	6.465e-09	5.403e-06	5.134e-05	4.863e-05	25	101	4.3131
		10	GO:0032543	mitochondrial translation	1.492e-08	1.122e-05	0.0001066	0.0001122	27	120	3.95001
		11	GO:0000184	nuclear-transcribed mRNA catabolic process, nonsense-mediated decay	1.801e-08	1.231e-05	0.000117	0.0001354	27	121	3.86838
		12	GO:0006415	translational termination	2.006e-08	1.257e-05	0.0001195	0.0001509	24	99	3.82131
		13	GO:0045047	protein targeting to ER	4.569e-08	2.643e-05	0.0002512	0.0003437	24	103	3.46382
		14	GO:0006612	protein targeting to membrane	6.74e-08	3.621e-05	0.0003441	0.000507	35	196	3.29499
		15	GO:0072599	establishment of protein localization to endoplasmic reticulum	9.931e-08	4.98e-05	0.0004733	0.000747	24	107	3.12668
		16	GO:0070125	mitochondrial translational elongation	1.074e-07	5.049e-05	0.0004798	0.0008079	21	85	3.09264
		17	GO:0070126	mitochondrial translational termination	1.333e-07	5.899e-05	0.0005606	0.001003	21	86	2.9987
		18	GO:0006614	SRP-dependent cotranslational protein targeting to membrane	1.516e-07	6.334e-05	0.0006019	0.00114	22	94	2.9431
		19	GO:0006414	translational elongation	1.706e-07	6.752e-05	0.0006416	0.001283	27	134	2.89177
		20	GO:0022613	ribonucleoprotein complex biogenesis	2.931e-07	0.0001102	0.001047	0.002205	61	468	2.65659
		21	GO:0007005	mitochondrion organization	3.271e-07	0.0001172	0.001113	0.00246	88	770	2.60906
		22	GO:0070972	protein localization to endoplasmic reticulum	6.556e-07	0.0002242	0.00213	0.004931	25	126	2.30706
		23	GO:0042254	ribosome biogenesis	1.612e-06	0.0005273	0.005011	0.01213	45	322	1.91614
		24	GO:0043624	cellular protein complex disassembly	1.732e-06	0.0005428	0.005158	0.01303	34	214	1.88506
		25	GO:0016071	mRNA metabolic process	4.006e-06	0.001205	0.01145	0.03013	75	665	1.521
		26	GO:0015031	protein transport	4.567e-06	0.001321	0.01256	0.03435	178	1953	1.46407
		27	GO:0019080	viral gene expression	5.666e-06	0.001578	0.015	0.04262	30	187	1.37039
		28	GO:0065003	macromolecular complex assembly	5.99e-06	0.001609	0.01529	0.04505	168	1831	1.34631
		29	GO:0016072	rRNA metabolic process	6.643e-06	0.001711	0.01626	0.04997	38	267	1.30129
		Cellular Component
			ID	Name	pValue	FDR B&H	FDR B&Y	Bonferroni	Genes from Input	Genes in Annotation	-LOG(Bonferroni)
		1	GO:0005739	mitochondrion	3.163e-15	2.327e-12	1.725e-11	2.945e-12	201	1777	11.5309
		2	GO:0005840	ribosome	4.999e-15	2.327e-12	1.725e-11	4.654e-12	52	235	11.3322
		3	GO:0044391	ribosomal subunit	2.407e-14	7.469e-12	5.537e-11	2.241e-11	43	175	10.6496
		4	GO:0030529	intracellular ribonucleoprotein complex	5.602e-13	1.043e-10	7.734e-10	5.216e-10	103	751	9.28266
		5	GO:1990904	ribonucleoprotein complex	5.602e-13	1.043e-10	7.734e-10	5.216e-10	103	751	9.28266
		6	GO:0005740	mitochondrial envelope	1.002e-12	1.555e-10	1.153e-09	9.331e-10	101	737	9.03007
		7	GO:0044429	mitochondrial part	2.782e-12	3.7e-10	2.743e-09	2.59e-09	123	988	8.5867
		8	GO:0031966	mitochondrial membrane	5.704e-12	6.638e-10	4.921e-09	5.31e-09	95	695	8.27491
		9	GO:0005743	mitochondrial inner membrane	6.61e-11	6.838e-09	5.069e-08	6.154e-08	74	507	7.21084
		10	GO:0015934	large ribosomal subunit	5.295e-10	4.93e-08	3.655e-07	4.93e-07	27	105	6.30715
		11	GO:0031967	organelle envelope	1.44e-09	1.219e-07	9.038e-07	1.341e-06	130	1170	5.87257
		12	GO:0031975	envelope	1.885e-09	1.463e-07	1.084e-06	1.755e-06	130	1175	5.75572
		13	GO:0019866	organelle inner membrane	3.609e-09	2.584e-07	1.916e-06	3.36e-06	75	564	5.47366
		14	GO:0044445	cytosolic part	8.031e-09	5.341e-07	3.96e-06	7.477e-06	41	235	5.12627
		15	GO:0005761	mitochondrial ribosome	2.307e-08	1.342e-06	9.953e-06	2.148e-05	21	79	4.66797
		16	GO:0000313	organellar ribosome	2.307e-08	1.342e-06	9.953e-06	2.148e-05	21	79	4.66797
		17	GO:0022626	cytosolic ribosome	6.803e-07	3.726e-05	0.0002762	0.0006334	24	119	3.19832
		18	GO:0042470	melanosome	9.969e-07	4.885e-05	0.0003622	0.0009281	22	105	3.03241
		19	GO:0048770	pigment granule	9.969e-07	4.885e-05	0.0003622	0.0009281	22	105	3.03241
		20	GO:0005759	mitochondrial matrix	2.337e-06	0.0001018	0.000755	0.002175	54	425	2.66254
		21	GO:0000315	organellar large ribosomal subunit	2.406e-06	0.0001018	0.000755	0.00224	12	37	2.64975
		22	GO:0005762	mitochondrial large ribosomal subunit	2.406e-06	0.0001018	0.000755	0.00224	12	37	2.64975
		23	GO:0044455	mitochondrial membrane part	5.898e-06	0.0002387	0.00177	0.005491	30	189	2.26035
		24	GO:0071011	precatalytic spliceosome	7.722e-06	0.0002996	0.002221	0.007189	9	23	2.14333
		25	GO:0015935	small ribosomal subunit	1.335e-05	0.0004972	0.003686	0.01243	16	72	1.90553
		26	GO:0000323	lytic vacuole	2.188e-05	0.0007278	0.005396	0.02037	61	539	1.69101
		27	GO:0005764	lysosome	2.188e-05	0.0007278	0.005396	0.02037	61	539	1.69101
		28	GO:0022625	cytosolic large ribosomal subunit	2.247e-05	0.0007278	0.005396	0.02092	15	67	1.67944
		29	GO:0005683	U7 snRNP	2.267e-05	0.0007278	0.005396	0.02111	5	7	1.67551
		30	GO:0043209	myelin sheath	2.715e-05	0.0008425	0.006246	0.02527	30	204	1.59739
		31	GO:0005783	endoplasmic reticulum	3.603e-05	0.001082	0.008022	0.03354	153	1708	1.47444
		32	GO:0033116	endoplasmic reticulum-Golgi intermediate compartment membrane	4.572e-05	0.00133	0.009862	0.04256	14	63	1.371

## Sheet: TableS5
	Table S5. Go annotations for all genes over-represented in nuclear over cellular data sets for S1 excitatory neurons
	ToppGene.cchmc.org
	Using genes with p values < 1x10-20	Molecular Function
			ID	Name	pValue	FDR B&H	FDR B&Y	Bonferroni	Genes from Input	Genes in Annotation	-LOG(Bonferroni)
		1	GO:0017108	5'-flap endonuclease activity	9.099e-05	0.01324	0.08334	0.02757	2	6	1.55956
		Biological Process
			N/A
		Cellular Component
			N/A
		Mouse Phenotype
			N/A
	Using genes with p values < 1x10-2 and ≥ 1x10-20	Molecular Function
			ID	Name	pValue	FDR B&H	FDR B&Y	Bonferroni	Genes from Input	Genes in Annotation	-LOG(Bonferroni)
		1	GO:0004672	protein kinase activity	8.844e-07	0.001349	0.01066	0.001349	56	649	2.86999
		2	GO:0016773	phosphotransferase activity, alcohol group as acceptor	3.705e-06	0.002825	0.02234	0.00565	62	781	2.24795
		3	GO:0004674	protein serine/threonine kinase activity	7.963e-06	0.004048	0.03201	0.01214	41	452	1.91578
		4	GO:0016301	kinase activity	1.573e-05	0.005997	0.04742	0.02399	64	853	1.61997
		Biological Process
			N/A
		Cellular Component
			ID	Name	pValue	FDR B&H	FDR B&Y	Bonferroni	Genes from Input	Genes in Annotation	-LOG(Bonferroni)
		1	GO:0097060	synaptic membrane	1.796e-05	0.0125	0.08903	0.0125	30	300	1.90309
